# Supplementary material for: ExpressAnalyst: A unified platform for RNA-sequencing analysis in non-model species
Source: Nat Commun. 2023 May 24;14:2995. doi: 10.1038/s41467-023-38785-y (PMC10209063; doi:10.1038/s41467-023-38785-y)
Supplement: Supplementary file 6 — Supplementary Data 3 [file 41467_2023_38785_MOESM6_ESM.xlsx]

## Sheet: 1 - DEA results
EntrezID	logFC	AveExpr	t	P.Value	adj.P.Val	B	Symbols	Name
s2f_0005954003	4.2201	3.221	14.125	3.3169e-12	4.7235e-08	17.66	PLEK2	pleckstrin-2
s2f_0000105017	6.2183	5.1073	12.795	2.1574e-11	1.0558e-07	15.975	MMP8	neutrophil collagenase
s2f_0000040013	4.3384	4.4301	12.58	2.9597e-11	1.0558e-07	15.687	TNC	tenascin isoform x1
s2f_0000131002	4.6029	3.0128	12.579	2.9655e-11	1.0558e-07	15.685	LAMB3	laminin subunit beta-3
s2f_0000105021	5.9925	7.8652	11.913	8.1433e-11	2.2499e-07	14.757	MMP12	stromelysin-1-like
s2f_0000105026	5.8657	5.8126	11.751	1.0474e-10	2.2499e-07	14.524	MMP9	matrix metalloproteinase-9
s2f_0000226035	4.6099	8.5294	11.495	1.5678e-10	2.2499e-07	14.151	KRT17	keratin, type i cytoskeletal 14-like
s2f_0000131032	3.7782	3.5311	11.492	1.5743e-10	2.2499e-07	14.147	LAMA3	laminin subunit alpha-3-like
s2f_0002256008	5.1982	2.0151	11.482	1.6002e-10	2.2499e-07	14.131	AREG	amphiregulin
s2f_0002040002	3.7146	4.6077	11.469	1.6351e-10	2.2499e-07	14.111	JUNB	transcription factor jun-b
s2f_0001907002	3.4972	6.9105	11.43	1.7379e-10	2.2499e-07	14.055	UGDH	udp-glucose 6-dehydrogenase
s2f_0000105004	5.6982	3.1495	11.267	2.2581e-10	2.4571e-07	13.811	MMP13A	collagenase 3-like
s2f_0000164008	5.0036	1.1676	11.205	2.4959e-10	2.4571e-07	13.718	ADAM8	disintegrin and metalloproteinase domain-containing protein 8
s2f_0000959010	3.4342	4.8868	11.184	2.584e-10	2.4571e-07	13.685	THBS1	thrombospondin-1
s2f_0009317002	2.9727	7.6029	11.183	2.5881e-10	2.4571e-07	13.684	EPPK1	epiplakin
s2f_0001934007	5.3905	5.979	11.132	2.8127e-10	2.5034e-07	13.606	TIMP1	metalloproteinase inhibitor 1
s2f_0006403004	4.9723	0.91123	11.043	3.2512e-10	2.7236e-07	13.471	ACOD1	cis-aconitate decarboxylase
s2f_0000105024	6.8728	2.7412	10.79	4.9377e-10	3.9065e-07	13.079	BM5891	matrix metalloproteinase-2-like
s2f_0001461005	3.7527	-0.62553	10.643	6.313e-10	4.7317e-07	12.848	MAS1	proto-oncogene mas-like
s2f_0000131017	4.1433	3.2099	10.558	7.2878e-10	5.1893e-07	12.713	LAMC2	laminin subunit gamma-2
s2f_0001690005	4.2169	1.1551	10.467	8.4996e-10	5.6248e-07	12.568	SOCS3	suppressor of cytokine signaling 3
s2f_0003985005	3.6836	0.48385	10.454	8.6894e-10	5.6248e-07	12.548	SPIB	transcription factor spi-b isoform x1
s2f_0000105028	7.2565	1.6938	10.27	1.1898e-09	7.3309e-07	12.251	MMP27	matrix metalloproteinase-27
s2f_0000273015	3.8734	0.47327	10.248	1.2355e-09	7.3309e-07	12.215	C6AST1	low choriolytic enzyme-like
s2f_0000147008	3.6215	0.26241	10.177	1.3988e-09	7.9682e-07	12.098	WNT3	proto-oncogene wnt-3
s2f_0004831003	5.808	0.36289	9.8232	2.5996e-09	1.4239e-06	11.51	TM4SF1	transmembrane 4 l6 family member 1
s2f_0000229007	3.8702	0.04969	9.7756	2.8289e-09	1.4921e-06	11.43	CXCR2	c-x-c chemokine receptor type 1-like
s2f_0005671005	3.1772	2.5894	9.5761	4.0449e-09	2.0573e-06	11.089	MARCKSL1B	marcks-related protein-like
s2f_0002655002	3.0994	2.3449	9.4454	5.1258e-09	2.5171e-06	10.864	ANTXR2	anthrax toxin receptor 2
s2f_0000105007	5.4197	3.1975	9.3439	6.1703e-09	2.862e-06	10.686	MMP13	collagenase 3
s2f_0009317001	2.9216	2.9974	9.3386	6.2301e-09	2.862e-06	10.677	EPPK1	epiplakin
s2f_0002257006	2.2641	4.2386	9.236	7.5256e-09	3.3491e-06	10.496	PALLD	palladin isoform x1
s2f_0000697004	2.7018	4.5994	9.1323	9.1192e-09	3.9353e-06	10.313	CNN2	calponin-2
s2f_0002097002	2.9211	-2.1368	8.9099	1.3834e-08	5.7018e-06	9.9128	SALL1	sal-like protein 1
s2f_0003515002	3.1178	4.427	8.903	1.4013e-08	5.7018e-06	9.9004	ARG1	arginase-1
s2f_0000583006	2.9365	2.5271	8.8776	1.4702e-08	5.7166e-06	9.8543	TGM1	protein-glutamine gamma-glutamyltransferase k-like
s2f_0009651001	3.2469	1.7443	8.8641	1.5083e-08	5.7166e-06	9.8298	ERRFI1	erbb receptor feedback inhibitor 1
s2f_0009651002	3.0585	-1.557	8.8582	1.5254e-08	5.7166e-06	9.8189	ERRFI1	erbb receptor feedback inhibitor 1-like
s2f_0000436005	5.0769	-0.18284	8.719	1.9881e-08	7.2596e-06	9.5642	CYP27B1	25-hydroxyvitamin d-1 alpha hydroxylase, mitochondrial
s2f_0002438001	2.7447	2.0584	8.6235	2.3875e-08	8.5002e-06	9.388	GADD45B	growth arrest and dna damage-inducible protein gadd45 beta
s2f_0002055003	3.3326	4.1872	8.5335	2.8409e-08	9.8675e-06	9.2205	PTGS2	prostaglandin g/h synthase 2
s2f_0000179003	2.1296	4.8538	8.5157	2.9405e-08	9.9704e-06	9.1872	PDE4B	camp-specific 3',5'-cyclic phosphodiesterase 4b isoform x1
s2f_0001672006	2.8864	3.1766	8.3172	4.3314e-08	1.4345e-05	8.8135	CEBPD	ccaat/enhancer-binding protein delta
s2f_0000436002	4.9105	-0.40983	8.2954	4.5214e-08	1.4634e-05	8.772	CYP24A1	1,25-dihydroxyvitamin d(3) 24-hydroxylase, mitochondrial
s2f_0009847001	2.5135	2.5756	8.2632	4.8173e-08	1.5245e-05	8.7107	TCIM	transcriptional and immune response regulator
s2f_0002655003	3.3818	0.23617	8.1725	5.7641e-08	1.7845e-05	8.5373	ANTXR2	anthrax toxin receptor 2-like
s2f_0000261007	3.5119	3.1433	8.1423	6.1197e-08	1.8543e-05	8.4793	SLC2A1	solute carrier family 2, facilitated glucose transporter member 1
s2f_0000105030	2.9841	1.0189	8.0914	6.7729e-08	2.0094e-05	8.3812	MMP28	matrix metalloproteinase-28
s2f_0008769002	3.0649	3.868	8.0764	6.978e-08	2.028e-05	8.3523	FGFBP1	fibroblast growth factor-binding protein 1
s2f_0005540004	2.2286	1.6511	8.0406	7.4963e-08	2.1351e-05	8.283	PMEPA1	protein tmepai isoform x1
s2f_0000044046	2.4079	-1.5882	8.0209	7.7973e-08	2.1773e-05	8.2448	ZGC:113223	tetraspanin-33-like
s2f_0003792002	2.8033	6.0554	7.9946	8.2201e-08	2.2512e-05	8.1937	VMP1	vacuole membrane protein 1
s2f_0001717006	2.7223	1.4758	7.9066	9.8131e-08	2.6368e-05	8.022	RUNX1	runt-related transcription factor 1 isoform x1
s2f_0001642004	3.0052	0.7842	7.8837	1.0277e-07	2.7103e-05	7.9772	CHAC1	glutathione-specific gamma-glutamylcyclotransferase 1
s2f_0004165002	2.7255	0.78594	7.8644	1.0687e-07	2.7672e-05	7.9393	NABP1	soss complex subunit b2
s2f_0004266001	2.3831	-1.8752	7.824	1.1599e-07	2.9497e-05	7.8599	HAS3	hyaluronan synthase 3
s2f_0001906003	2.5787	2.5017	7.7682	1.2994e-07	3.2463e-05	7.7498	RHBDL2	rhomboid-related protein 2
s2f_0006582001	3.0447	-1.8899	7.7208	1.4315e-07	3.5148e-05	7.6557	CALCB	calcitonin gene-related peptide-like isoform x1
s2f_0006787002	3.4543	1.5455	7.7097	1.4643e-07	3.5309e-05	7.6337	LRRN4CL	lrrn4 c-terminal-like protein
s2f_0001844005	4.2051	1.673	7.6964	1.5046e-07	3.5309e-05	7.6074	FOS	proto-oncogene c-fos
s2f_0000085006	2.8328	3.1141	7.6874	1.5326e-07	3.5309e-05	7.5895	AQP4	aquaporin-4-like
s2f_0009138002	-2.7418	-0.80204	-7.6859	1.5372e-07	3.5309e-05	7.5866	CUNH10ORF71	cardiac-enriched fhl2-interacting protein
s2f_0000482001	4.9009	1.1091	7.6561	1.6343e-07	3.6666e-05	7.5271	OLFM4	olfactomedin-4
s2f_0000112012	1.9199	5.2443	7.6521	1.6478e-07	3.6666e-05	7.5191	MAPK6	mitogen-activated protein kinase 6
s2f_0000073022	3.3158	0.61844	7.6296	1.7255e-07	3.7324e-05	7.4743	ADAMTS4	a disintegrin and metalloproteinase with thrombospondin motifs 4
s2f_0000032006	2.1352	4.3175	7.6284	1.7298e-07	3.7324e-05	7.4719	ARL4C	adp-ribosylation factor-like protein 4c
s2f_0001795002	2.6218	0.8757	7.6118	1.79e-07	3.8047e-05	7.4387	SPSB4	spry domain-containing socs box protein 4
s2f_0000116004	3.5915	-0.31866	7.5789	1.9157e-07	4.012e-05	7.3728	SOX11	transcription factor sox-11
s2f_0006508004	2.0831	3.6812	7.5337	2.1029e-07	4.3403e-05	7.2821	DSC1	desmocollin-1 isoform x1
s2f_0007279001	3.0192	0.78159	7.525	2.1415e-07	4.3566e-05	7.2645	NUDT22	uridine diphosphate glucose pyrophosphatase nudt22
s2f_0002097001	3.3346	-1.1659	7.5166	2.1791e-07	4.3708e-05	7.2475	SALL4	sal-like protein 4
s2f_0001844006	4.0938	-0.4927	7.509	2.2134e-07	4.3779e-05	7.2323	FOSB	protein fosb isoform x1
s2f_0000105006	2.9617	2.8831	7.4753	2.3736e-07	4.5945e-05	7.1644	MMP19	matrix metalloproteinase-19
s2f_0002212001	2.1279	2.9509	7.4725	2.3874e-07	4.5945e-05	7.1587	SDC1	syndecan-1
s2f_0004266003	3.8583	2.2878	7.4495	2.5046e-07	4.6354e-05	7.1121	HAS1	hyaluronan synthase 1
s2f_0000414003	2.0331	9.8727	7.4454	2.5262e-07	4.6354e-05	7.1038	CAPG	macrophage-capping protein
s2f_0001349003	2.8903	2.8981	7.4446	2.5303e-07	4.6354e-05	7.1022	PIM2	serine/threonine-protein kinase pim-2
s2f_0000013014	2.1752	3.4519	7.4411	2.5488e-07	4.6354e-05	7.0951	NUAK2	nuak family snf1-like kinase 1
s2f_0002504006	2.3651	1.7565	7.4358	2.577e-07	4.6354e-05	7.0844	CREM	camp-responsive element modulator isoform x1
s2f_0000270014	2.2794	2.891	7.4308	2.604e-07	4.6354e-05	7.0743	EPHA2	ephrin type-a receptor 2
s2f_0000079001	2.9206	5.0483	7.3894	2.839e-07	4.8845e-05	6.9902	DUSP5	dual specificity protein phosphatase 5
s2f_0006403001	3.1348	-1.3301	7.386	2.8592e-07	4.8845e-05	6.9833	IRG1L	cis-aconitate decarboxylase-like
s2f_0004166001	3.346	2.0946	7.3835	2.8738e-07	4.8845e-05	6.9783	UPP1	uridine phosphorylase 1
s2f_0002152005	2.3313	0.78669	7.3814	2.8865e-07	4.8845e-05	6.974	TMCC1	transmembrane and coiled-coil domains protein 1-like isoform x1
s2f_0010740001	-3.8332	0.30942	-7.3767	2.9154e-07	4.8845e-05	6.9644	FBXL22	f-box and leucine-rich protein 22
s2f_0000492001	2.8357	3.9716	7.3354	3.1784e-07	5.2632e-05	6.8803	HBB	hemoglobin subunit beta-like
s2f_0000949012	2.6179	3.9027	7.3175	3.3002e-07	5.402e-05	6.8437	CYR61	protein cyr61
s2f_0004577004	2.0108	2.9463	7.2977	3.44e-07	5.5669e-05	6.8033	SYT16	synaptotagmin-16 isoform x1
s2f_0000871008	2.6973	0.081382	7.269	3.6538e-07	5.8465e-05	6.7446	ITGA2	integrin alpha-2
s2f_0005406002	2.1366	3.886	7.2601	3.7234e-07	5.8916e-05	6.7262	SDCBP2	syntenin-2
s2f_0005380001	2.9317	-0.79463	7.2543	3.7687e-07	5.8978e-05	6.7144	NCF2	neutrophil cytosol factor 2
s2f_0000653017	2.594	0.86367	7.2406	3.8791e-07	6.0046e-05	6.6863	TNFRSF21	tumor necrosis factor receptor superfamily member 21
s2f_0000084012	-2.5556	-0.67045	-7.2219	4.0351e-07	6.1547e-05	6.6479	MSC	musculin
s2f_0003815004	2.2685	1.476	7.2187	4.0625e-07	6.1547e-05	6.6413	PLA2G7	platelet-activating factor acetylhydrolase
s2f_0006710001	2.2426	3.7705	7.1725	4.4797e-07	6.7153e-05	6.546	MIDN	midnolin
s2f_0002099005	2.5288	3.0294	7.1577	4.6221e-07	6.8566e-05	6.5155	ZGC:162396	putative methyltransferase ddb_g0268948
s2f_0000052028	1.9574	4.8613	7.1088	5.1285e-07	7.5294e-05	6.4142	SERPINE2	plasminogen activator inhibitor 1
s2f_0001537006	2.1399	3.5534	7.0613	5.6743e-07	8.2223e-05	6.3156	DLGAP4	disks large-associated protein 4 isoform x1
s2f_0006633001	2.4657	2.3033	7.0578	5.716e-07	8.2223e-05	6.3085	TREX1	three prime repair exonuclease 2-like
s2f_0002550008	-3.0189	0.64434	-7.0295	6.0726e-07	8.648e-05	6.2495	CD248	endosialin-like
s2f_0010186001	2.1701	1.8524	7.0154	6.2588e-07	8.8248e-05	6.22	PLEKHN1	pleckstrin homology domain-containing family n member 1
s2f_0008949002	1.9311	3.1474	6.9998	6.4704e-07	9.0338e-05	6.1876	LSP1	lymphocyte-specific protein 1 isoform x1
s2f_0010762001	2.7374	1.0501	6.9751	6.8216e-07	9.3007e-05	6.136	CUNH11ORF96	uncharacterized protein c11orf96 homolog
s2f_0005406001	2.272	4.0893	6.9738	6.8414e-07	9.3007e-05	6.1332	SDCBP2	syntenin-1-like
s2f_0000238018	2.335	2.7351	6.9727	6.8574e-07	9.3007e-05	6.1309	TFPI2	tissue factor pathway inhibitor 2
s2f_0000234006	2.2627	1.6171	6.9599	7.0488e-07	9.47e-05	6.104	TGIF1	homeobox protein tgif1
s2f_0006581002	2.1556	1.3392	6.9383	7.3823e-07	9.761e-05	6.0589	RFLNA	refilin-a
s2f_0002212002	2.3513	1.9901	6.9371	7.4025e-07	9.761e-05	6.0563	SDC4	syndecan-4
s2f_0000056028	1.6886	9.4547	6.9171	7.7277e-07	0.00010093	6.0143	HSPA5	endoplasmic reticulum chaperone bip
s2f_0002650002	2.5015	1.7675	6.913	7.7959e-07	0.00010093	6.0057	STEAP1	metalloreductase steap1
s2f_0000688001	2.2694	3.7556	6.8793	8.3827e-07	0.00010755	5.9349	LARP6	la-related protein 6-like
s2f_0000492004	2.8959	6.2513	6.7709	1.0599e-06	0.00013476	5.7059	HBE1	hemoglobin subunit beta
s2f_0001349007	1.9391	3.3984	6.7388	1.1364e-06	0.0001409	5.6378	PIM3	serine/threonine-protein kinase pim-3
s2f_0003152001	1.7477	3.4407	6.7386	1.1368e-06	0.0001409	5.6374	NFIL3	nuclear factor interleukin-3-regulated protein
s2f_0000551009	2.8985	0.24277	6.7382	1.1378e-06	0.0001409	5.6366	s2f_0000551009	tnf receptor-associated factor 2-like
s2f_0000268010	2.653	3.3966	6.7324	1.1524e-06	0.00014148	5.6242	NOX1	cytochrome b-245 heavy chain
s2f_0001818002	2.0947	2.258	6.7273	1.1652e-06	0.00014183	5.6134	TENT5B	protein fam46a-like
s2f_0008538002	2.4874	-1.6773	6.7082	1.2148e-06	0.00014645	5.5727	CBARP	voltage-dependent calcium channel beta subunit-associated regulatory protein
s2f_0009665001	1.9579	2.1794	6.7002	1.2362e-06	0.00014645	5.5556	CYBA	cytochrome b-245 light chain
s2f_0005093005	2.1188	1.5181	6.6976	1.2431e-06	0.00014645	5.5502	PHLDA2	pleckstrin homology-like domain family a member 2
s2f_0005869004	3.053	-1.6959	6.6962	1.2468e-06	0.00014645	5.5472	TCN1	transcobalamin-1
s2f_0003075001	2.1215	4.061	6.6934	1.2546e-06	0.00014645	5.5412	TNK2	activated cdc42 kinase 1 isoform x1
s2f_0008893001	3.0983	-1.7844	6.6728	1.3123e-06	0.00015194	5.4972	CCK	cholecystokinin
s2f_0000492019	2.7659	5.5127	6.6504	1.3779e-06	0.00015825	5.4495	HBE1	hemoglobin subunit beta
s2f_0001844003	2.355	1.2249	6.6358	1.4227e-06	0.00016093	5.4183	FOSL2	fos-related antigen 2
s2f_0001844002	4.28	-0.88685	6.6355	1.4238e-06	0.00016093	5.4175	FOSL1	fos-related antigen 1
s2f_0005954001	1.9528	0.79056	6.6278	1.4478e-06	0.00016235	5.4012	PLEK	pleckstrin
s2f_0005573001	1.8053	3.6552	6.5976	1.547e-06	0.00017212	5.3364	CUNH5ORF15	keratinocyte-associated transmembrane protein 2
s2f_0002227004	2.432	5.3745	6.5922	1.5654e-06	0.00017282	5.3249	GFPT2	glutamine--fructose-6-phosphate aminotransferase [isomerizing] 2
s2f_0005687004	2.6951	1.3383	6.5876	1.5812e-06	0.00017322	5.3151	PRDM1	pr domain zinc finger protein 1 isoform x1
s2f_0001040005	2.0237	7.9354	6.5821	1.6007e-06	0.00017385	5.3031	ODC1	ornithine decarboxylase
s2f_0001779007	2.718	-1.9169	6.579	1.6114e-06	0.00017385	5.2966	ACE	angiotensin-converting enzyme
s2f_0002687001	1.9607	2.449	6.5658	1.6589e-06	0.00017763	5.2682	CSRNP1	cysteine/serine-rich nuclear protein 1
s2f_0009190002	2.068	0.19197	6.557	1.6911e-06	0.00017821	5.2494	RAI14	ankycorbin isoform x1
s2f_0000871005	2.6791	0.58786	6.5551	1.6984e-06	0.00017821	5.2452	ITGA2	integrin alpha-2
s2f_0001490003	1.6762	1.5888	6.5541	1.7019e-06	0.00017821	5.2432	LEF1	lymphoid enhancer-binding factor 1 isoform x1
s2f_0002239001	1.9816	2.267	6.5475	1.727e-06	0.00017952	5.2288	ITPKC	inositol-trisphosphate 3-kinase c
s2f_0006519001	2.7787	-2.1588	6.5087	1.8808e-06	0.00019372	5.1455	C1QTNF12	adipolin
s2f_0000206037	1.6948	4.8937	6.5063	1.8908e-06	0.00019372	5.1403	CLDN7A	claudin-7-a
s2f_0001872003	3.0156	0.90253	6.4931	1.9468e-06	0.00019671	5.1118	SAMSN1	sam domain-containing protein samsn-1 isoform x1
s2f_0000978001	2.3097	2.4329	6.4922	1.9507e-06	0.00019671	5.1098	ZFP36	mrna decay activator protein zfp36
s2f_0002818005	2.2182	0.82711	6.4897	1.9614e-06	0.00019671	5.1044	CARD9	caspase recruitment domain-containing protein 9 isoform x1
s2f_0000206003	2.8236	0.20267	6.4862	1.9767e-06	0.00019686	5.0968	CLD4	claudin-4-like
s2f_0006882003	1.8	5.6449	6.4804	2.002e-06	0.00019799	5.0844	EPCAM	epithelial cell adhesion molecule
s2f_0138490001	2.9936	-2.0772	6.4573	2.1072e-06	0.00020696	5.0343	s2f_0138490001	(genbank) hypothetical protein
s2f_0000040037	-2.8853	0.23735	-6.4521	2.1312e-06	0.00020716	5.0233	ANGPTL1	angiopoietin-related protein 1
s2f_0004481003	2.6844	-1.6648	6.4506	2.1384e-06	0.00020716	5.02	s2f_0004481003	leukotriene b4 receptor 1-like
s2f_0001218006	2.3859	0.306	6.4406	2.1863e-06	0.00021037	4.9983	IGFBP1	insulin-like growth factor-binding protein 1
s2f_0006508002	2.0638	1.491	6.4262	2.2572e-06	0.00021574	4.9671	DSC2	desmocollin-2 isoform x1
s2f_0002494001	2.2068	2.4363	6.4133	2.3224e-06	0.00022049	4.9392	PPP1R13L	rela-associated inhibitor
s2f_0000074015	1.8568	1.0787	6.3645	2.5885e-06	0.00024413	4.8331	ABCB1	phosphatidylcholine translocator abcb4 isoform x1
s2f_0001047001	1.8868	3.8025	6.3412	2.7258e-06	0.00025538	4.7826	TXNRD1	thioredoxin reductase 1, cytoplasmic
s2f_0005813002	2.2705	0.71791	6.3317	2.784e-06	0.00025913	4.7619	SH3BP4	sh3 domain-binding protein 4
s2f_0002350003	1.9264	4.8931	6.2854	3.0869e-06	0.00028546	4.6609	UAP1	udp-n-acetylhexosamine pyrophosphorylase isoform x1
s2f_0000051050	2.2842	-0.92328	6.2816	3.1136e-06	0.00028607	4.6525	PCDHGA5	protocadherin gamma-a2-like
s2f_0002056003	-2.0402	1.0636	-6.2641	3.2376e-06	0.00029537	4.6143	ZNF385D	zinc finger protein 385d
s2f_0004266005	2.2786	-1.7462	6.2615	3.2563e-06	0.00029537	4.6086	HAS3	hyaluronan synthase 3
s2f_0005195001	2.2642	-1.8031	6.252	3.326e-06	0.00029978	4.5879	BATF3	basic leucine zipper transcriptional factor atf-like 3
s2f_0006749001	2.1246	1.8102	6.2277	3.5124e-06	0.00031225	4.5346	CBFB	core-binding factor subunit beta isoform x1
s2f_0005194004	-2.8445	0.16395	-6.2272	3.5159e-06	0.00031225	4.5336	MXRA5	matrix-remodeling-associated protein 5
s2f_0001567002	2.3898	0.82003	6.225	3.5339e-06	0.00031225	4.5286	TNS4	tensin-4
s2f_0000492011	3.1203	3.5372	6.2227	3.552e-06	0.00031225	4.5236	HBD	hemoglobin subunit beta-like
s2f_0005093006	2.16	4.1948	6.2181	3.5888e-06	0.0003124	4.5135	PHLDA2	pleckstrin homology-like domain family a member 2
s2f_0003815003	1.9911	1.689	6.217	3.5976e-06	0.0003124	4.5111	PLA2G7	platelet-activating factor acetylhydrolase-like
s2f_0005954002	3.0699	1.0776	6.2051	3.6947e-06	0.00031889	4.485	PLEK	pleckstrin
s2f_0005578006	2.4911	1.128	6.1942	3.7863e-06	0.00032482	4.4611	MALL	mal-like protein
s2f_0000088014	1.8761	-0.1108	6.1892	3.8286e-06	0.0003256	4.4502	KLF13	krueppel-like factor 13
s2f_0000013036	2.1365	2.834	6.1878	3.8411e-06	0.0003256	4.447	SIK2	serine/threonine-protein kinase sik2 isoform x1
s2f_0000116016	2.5792	0.39113	6.1837	3.8762e-06	0.00032663	4.4381	SOX7	transcription factor sox-7
s2f_0001438010	-2.5744	1.2773	-6.1783	3.9236e-06	0.00032868	4.4262	LRRC14B	leucine-rich repeat-containing protein 14b
s2f_0001134004	2.9716	-1.1734	6.1593	4.0952e-06	0.00034105	4.3843	CECR2	cat eye syndrome critical region protein 2 isoform x1
s2f_0001645003	2.5692	1.1258	6.1391	4.2856e-06	0.00035483	4.3399	FOXO1	forkhead box protein o1
s2f_0008207002	-2.4289	0.32759	-6.1284	4.3892e-06	0.00036131	4.3165	CARNS1	carnosine synthase 1
s2f_0000088008	1.8846	3.6328	6.1178	4.4955e-06	0.00036616	4.2931	KLF4	krueppel-like factor 2
s2f_0009408001	2.1028	2.8927	6.1174	4.4995e-06	0.00036616	4.2922	GPR84	g-protein coupled receptor 84
s2f_0000450003	2.4482	4.3487	6.1146	4.5287e-06	0.00036644	4.2859	ARRDC2	arrestin domain-containing protein 2 isoform x1
s2f_0008964002	2.4705	1.268	6.0603	5.1189e-06	0.00041185	4.166	PTHLH	parathyroid hormone-related protein
s2f_0000074002	2.1377	4.4605	6.0433	5.3195e-06	0.00042559	4.1283	ABCB5	atp-binding cassette sub-family b member 5
s2f_0003985003	2.9826	0.23295	6.0313	5.4654e-06	0.00043473	4.1018	SPI1	transcription factor pu.1 isoform x1
s2f_0000105027	3.9729	-1.274	6.0289	5.4948e-06	0.00043473	4.0966	MMP1	interstitial collagenase
s2f_0002558003	2.8763	-1.823	6.0153	5.6677e-06	0.00044593	4.0663	SLC28A1	sodium/nucleoside cotransporter 1
s2f_0001701002	1.6148	1.8084	6.0101	5.7343e-06	0.00044869	4.0548	PLCXD2	pi-plc x domain-containing protein 2
s2f_0003897001	1.9809	4.6365	5.986	6.0566e-06	0.00047132	4.0013	ETS2	protein c-ets-2
s2f_0000461005	1.8081	3.4414	5.9819	6.1134e-06	0.00047316	3.9922	NFKBIE	nf-kappa-b inhibitor alpha
s2f_0003262004	-2.7295	0.98349	-5.9786	6.1587e-06	0.00047409	3.9849	PLPP7	inactive phospholipid phosphatase 7
s2f_0000492014	2.856	6.8245	5.9657	6.3415e-06	0.00048343	3.9563	HBM	hemoglobin subunit mu
s2f_0006403003	3.1579	-1.5436	5.9648	6.3555e-06	0.00048343	3.9541	IRG1L	cis-aconitate decarboxylase-like
s2f_0001622004	2.3924	-2.3923	5.9629	6.3819e-06	0.00048343	3.9501	NCF1	neutrophil cytosol factor 1
s2f_0005573003	1.5161	2.7361	5.943	6.6774e-06	0.00050314	3.9058	CUNH5ORF15	keratinocyte-associated transmembrane protein 2
s2f_0002982002	-1.5519	1.4065	-5.9054	7.2744e-06	0.00054524	3.8219	FLRT3	leucine-rich repeat transmembrane protein flrt3
s2f_0000015017	-2.128	4.9185	-5.9023	7.3248e-06	0.00054614	3.8152	KLHL31	kelch-like protein 31
s2f_0001866001	-2.9653	0.63702	-5.8961	7.4292e-06	0.00055103	3.8013	OSR1	protein odd-skipped-related 1
s2f_0002234002	-3.0224	-0.69249	-5.8895	7.5424e-06	0.00055653	3.7865	MPPED1	metallophosphoesterase mpped2
s2f_0005899002	-2.2307	2.1512	-5.87	7.8852e-06	0.00057533	3.743	MSS51	putative protein mss51 homolog, mitochondrial
s2f_0001362008	2.6974	1.7843	5.8682	7.9175e-06	0.00057533	3.739	PL8L1	cornifelin-like
s2f_0007277002	1.531	4.0565	5.8665	7.9492e-06	0.00057533	3.7351	TOLLIP	toll-interacting protein
s2f_0001953003	1.3659	4.1048	5.8659	7.9587e-06	0.00057533	3.7339	MAP4K4	mitogen-activated protein kinase kinase kinase kinase 4 isoform x1
s2f_0005380002	2.7741	-0.40728	5.8559	8.1439e-06	0.00058474	3.7114	NCF2	neutrophil cytosol factor 2
s2f_0002359004	2.2569	2.4126	5.8529	8.2e-06	0.00058474	3.7047	EMP1	epithelial membrane protein 1
s2f_0002942003	-2.7053	0.15947	-5.8522	8.2121e-06	0.00058474	3.7032	PPARGC1A	peroxisome proliferator-activated receptor gamma coactivator 1-alpha isoform x1
s2f_0002183003	2.0996	2.0565	5.8449	8.3507e-06	0.00059166	3.6868	SHF	sh2 domain-containing adapter protein f isoform x1
s2f_0002193003	-3.2104	1.4799	-5.8326	8.5876e-06	0.00060454	3.6595	MYF6	myogenic factor 6
s2f_0005566003	2.1695	-2.3056	5.8311	8.6175e-06	0.00060454	3.6561	STARD4	star-related lipid transfer protein 4
s2f_0005331004	-2.2737	0.83297	-5.8276	8.6882e-06	0.00060651	3.6481	ABI3BP	target of nesh-sh3 isoform x1
s2f_0008732002	2.5144	-1.115	5.8227	8.786e-06	0.00061035	3.6371	SCG2	secretogranin-2
s2f_0000710006	2.4363	-0.5446	5.8204	8.8321e-06	0.00061057	3.632	HIF3A	hypoxia-inducible factor 3-alpha isoform x1
s2f_0000927008	-2.2661	2.1613	-5.8179	8.8811e-06	0.00061099	3.6266	RBM24	rna-binding protein 24
s2f_0000287021	-2.7298	0.058394	-5.8111	9.0222e-06	0.00061772	3.6111	TBX5	t-box transcription factor tbx5
s2f_0002882004	1.6078	2.5772	5.8049	9.1506e-06	0.00062013	3.5973	FAM3D	protein fam3d
s2f_0001461020	1.8211	-2.7038	5.8036	9.1783e-06	0.00062013	3.5943	s2f_0001461020	mas-related g-protein coupled receptor member h-like
s2f_0000461011	2.0652	0.40666	5.8031	9.188e-06	0.00062013	3.5933	BCL3	b-cell lymphoma 3 protein
s2f_0000032017	2.0314	1.9756	5.7863	9.5477e-06	0.00064136	3.5557	ARL11	adp-ribosylation factor-like protein 11
s2f_0003728002	2.6898	0.74773	5.7808	9.6703e-06	0.00064655	3.5432	ZGC:174917	probable alpha-ketoglutarate-dependent hypophosphite dioxygenase
s2f_0000081006	2.3562	-2.4301	5.776	9.7772e-06	0.00065064	3.5324	GLIPR1A	glipr1-like protein 1
s2f_0001541005	1.9631	4.4707	5.7705	9.9011e-06	0.00065555	3.5201	PLK3	serine/threonine-protein kinase plk3
s2f_0001574008	-2.6898	6.0553	-5.7686	9.943e-06	0.00065555	3.516	FHL1	four and a half lim domains protein 1 isoform x1
s2f_0002581005	1.9402	3.5706	5.7502	1.0371e-05	0.00068064	3.4747	FAM110A	protein fam110a
s2f_0000959006	2.2778	-2.0427	5.7475	1.0437e-05	0.00068183	3.4685	s2f_0000959006	thrombospondin-2-like
s2f_0008538001	2.6216	-0.51625	5.7433	1.0537e-05	0.00068501	3.4591	CBARP	voltage-dependent calcium channel beta subunit-associated regulatory protein
s2f_0000974008	2.4277	-0.14358	5.7415	1.0582e-05	0.00068501	3.455	ZC3H12B	probable ribonuclease zc3h12b
s2f_0001193008	1.5936	6.7321	5.7337	1.0772e-05	0.00069379	3.4375	EZR	ezrin
s2f_0004883006	2.8211	-2.1418	5.732	1.0815e-05	0.00069379	3.4336	PYY	peptide yy
s2f_0000830001	-1.8983	2.8639	-5.7223	1.106e-05	0.00070631	3.4117	ITIH5	inter-alpha-trypsin inhibitor heavy chain h5
s2f_0004481001	2.2375	-2.1078	5.7124	1.1314e-05	0.00071932	3.3895	LTB4R	leukotriene b4 receptor 1
s2f_0000048031	1.3663	8.3416	5.7063	1.1473e-05	0.0007262	3.3758	CTSL	cathepsin l1-like
s2f_0003018003	2.3241	0.59892	5.6875	1.1979e-05	0.00075483	3.3336	PNP5A	purine nucleoside phosphorylase-like
s2f_0004327002	1.822	-2.7208	5.6704	1.2462e-05	0.00078178	3.2949	49.T00035	hypothetical protein
s2f_0001690006	2.1849	-2.2529	5.667	1.2559e-05	0.00078441	3.2873	SOCS3	suppressor of cytokine signaling 3-like
s2f_0004125004	2.937	0.98975	5.6593	1.2786e-05	0.00079511	3.2698	VWA11	von willebrand factor a domain-containing protein 7-like
s2f_0003515001	2.4524	0.46474	5.6437	1.3252e-05	0.00082052	3.2347	ARG2	arginase-2, mitochondrial
s2f_0003469001	2.0632	0.94765	5.6371	1.3457e-05	0.00082708	3.2197	MFSD12	major facilitator superfamily domain-containing protein 12
s2f_0000039025	1.4973	3.0714	5.6352	1.3515e-05	0.00082708	3.2155	RASEF	ras and ef-hand domain-containing protein
s2f_0001690003	1.9457	3.1067	5.6346	1.3532e-05	0.00082708	3.2142	SOCS1	suppressor of cytokine signaling 1
s2f_0006270001	2.4296	-0.17297	5.6323	1.3607e-05	0.00082808	3.2088	SH2D5	sh2 domain-containing protein 5
s2f_0001622007	2.774	-0.039255	5.629	1.3711e-05	0.00083086	3.2014	NCF1	neutrophil cytosol factor 1
s2f_0009779002	1.96	-0.24801	5.6226	1.3912e-05	0.0008395	3.1871	MAP3K8	mitogen-activated protein kinase kinase kinase 8
s2f_0003306001	2.1426	-0.99398	5.6178	1.4068e-05	0.00084536	3.1762	RASSF5	ras association domain-containing protein 5 isoform x1
s2f_0000346007	3.249	-1.9901	5.6077	1.4399e-05	0.0008616	3.1534	MSH5	muts protein homolog 5
s2f_0000896002	2.0222	1.8947	5.5867	1.5117e-05	0.00089975	3.1058	FBLIM1	filamin-binding lim protein 1
s2f_0000257005	1.7399	0.63359	5.5854	1.5163e-05	0.00089975	3.1028	MICALL2	mical-like protein 2
s2f_0002458006	-1.7658	3.5248	-5.5803	1.5343e-05	0.00090665	3.0912	ASPH	aspartyl/asparaginyl beta-hydroxylase isoform x1
s2f_0004125001	2.3939	1.2105	5.5588	1.6126e-05	0.00094623	3.0425	s2f_0004125001	von willebrand factor a domain-containing protein 7-like
s2f_0000206043	2.3928	-0.79819	5.5582	1.6146e-05	0.00094623	3.0413	CLDN6	claudin-6
s2f_0000677003	-2.2161	9.1646	-5.5499	1.646e-05	0.00095884	3.0225	MYL10	myosin regulatory light chain 2, ventricular/cardiac muscle isoform
s2f_0002847005	-2.3756	5.0842	-5.549	1.6496e-05	0.00095884	3.0203	COX7A1	cytochrome c oxidase subunit 7a1, mitochondrial
s2f_0000206023	1.7366	1.9026	5.5416	1.6782e-05	0.00097149	3.0035	CLDN1	claudin-1-like
s2f_0003994001	1.8894	-2.3518	5.5388	1.6888e-05	0.00097366	2.9974	MAP2	microtubule-associated protein 2 isoform x1
s2f_0003985001	1.9209	-0.87868	5.5337	1.709e-05	0.00098137	2.9857	SPI1	transcription factor pu.1-like
s2f_0001654005	1.4904	4.1507	5.5237	1.7489e-05	0.0010002	2.9631	PIEZO1	piezo-type mechanosensitive ion channel component 1 isoform x1
s2f_0001070003	1.7606	7.2585	5.5204	1.7625e-05	0.001004	2.9555	GLUL	glutamine synthetase
s2f_0000062015	2.8777	-1.144	5.5144	1.7871e-05	0.0010095	2.9419	SLC6A14	sodium- and chloride-dependent neutral and basic amino acid transporter b(0+)
s2f_0003256001	-1.6705	1.8209	-5.5143	1.7876e-05	0.0010095	2.9417	RGMA	repulsive guidance molecule a
s2f_0004742003	1.4561	3.0594	5.5129	1.7934e-05	0.0010095	2.9385	ITPRID2	protein itprid2 isoform x1
s2f_0000206047	1.5954	6.116	5.5088	1.8104e-05	0.0010151	2.9292	CLDN7	claudin-7
s2f_0000569001	1.4466	3.8905	5.501	1.8438e-05	0.0010279	2.9114	ZFAND5	an1-type zinc finger protein 5
s2f_0000040046	1.9498	1.3146	5.5	1.8478e-05	0.0010279	2.9093	ANGPTL4	angiopoietin-related protein 4
s2f_0006157004	-1.6592	0.50021	-5.4955	1.8675e-05	0.0010348	2.8989	TNFRSF19	tumor necrosis factor receptor superfamily member 19
s2f_0000751006	1.8551	5.4466	5.4874	1.9029e-05	0.0010504	2.8805	BTBD6	btb/poz domain-containing protein 6
s2f_0005238004	-2.6032	1.8496	-5.4839	1.9185e-05	0.0010549	2.8725	SYNPO2	synaptopodin-2
s2f_0002101004	-2.5053	-0.26214	-5.4814	1.9294e-05	0.0010568	2.8669	ZGC:158296	caveolin-2-like
s2f_0000106019	-1.8288	3.6823	-5.4704	1.9794e-05	0.00108	2.8419	MEF2C	myocyte-specific enhancer factor 2c isoform x1
s2f_0002314001	1.5271	3.5061	5.4543	2.0551e-05	0.0011171	2.8052	ERO1A	ero1-like protein alpha
s2f_0002581003	-1.8969	-0.095432	-5.4516	2.068e-05	0.0011198	2.799	FAM110B	protein fam110b
s2f_0004592004	1.7378	1.9534	5.449	2.0805e-05	0.0011223	2.7931	IGSF3	immunoglobulin superfamily member 3 isoform x1
s2f_0007296002	-2.1605	3.3805	-5.4456	2.0969e-05	0.0011269	2.7854	TMEM182	transmembrane protein 182
s2f_0001675003	2.2161	-2.1734	5.4437	2.1063e-05	0.0011277	2.7811	ADD2	beta-adducin
s2f_0009491001	2.0397	-1.6479	5.4371	2.1389e-05	0.0011389	2.766	PTAFR	platelet-activating factor receptor
s2f_0002021003	2.3374	-2.4312	5.4353	2.1476e-05	0.0011389	2.7621	INHBA	inhibin beta a chain-like
s2f_0003735006	3.3502	-1.3247	5.4346	2.1513e-05	0.0011389	2.7604	DSG4	desmoglein-1-like
s2f_0002776004	2.4482	-2.1788	5.4327	2.1606e-05	0.0011396	2.7561	NTF4	neurotrophin-4
s2f_0005408002	2.9245	-1.2244	5.4294	2.1777e-05	0.0011428	2.7484	PPP1R15A	protein phosphatase 1 regulatory subunit 15a
s2f_0003018002	1.6492	2.1704	5.4284	2.1827e-05	0.0011428	2.7462	PNP	purine nucleoside phosphorylase
s2f_0008836001	-2.5424	5.5332	-5.4256	2.1969e-05	0.001146	2.7399	GATM	glycine amidinotransferase, mitochondrial
s2f_0001330005	-2.1595	0.48826	-5.3986	2.3395e-05	0.0012159	2.6783	BEST3	bestrophin-3 isoform x1
s2f_0003262003	-2.9764	0.27325	-5.3885	2.395e-05	0.0012403	2.6553	PLPP7	inactive phospholipid phosphatase 7
s2f_0001882004	-2.736	2.7156	-5.3852	2.4135e-05	0.0012423	2.6478	SH3BGR	sh3 domain-binding glutamic acid-rich protein
s2f_0001187002	2.0455	-2.5958	5.3847	2.4164e-05	0.0012423	2.6466	GCNT3	beta-1,3-galactosyl-o-glycosyl-glycoprotein beta-1,6-n-acetylglucosaminyltransferase 3-like
s2f_0002152006	1.8828	2.2828	5.3821	2.4311e-05	0.0012453	2.6407	TMCC1	transmembrane and coiled-coil domains protein 1 isoform x1
s2f_0003379004	1.8438	-1.3587	5.3796	2.4453e-05	0.0012481	2.635	PTK2B	protein-tyrosine kinase 2-beta-like
s2f_0001053008	-2.3311	2.001	-5.3773	2.4588e-05	0.0012506	2.6296	TMOD1	tropomodulin-1 isoform x1
s2f_0000001050	2.5007	-0.53608	5.3722	2.4879e-05	0.0012609	2.6181	PRSS57	serine protease 57
s2f_0001866003	-2.7329	-0.18321	-5.3687	2.5084e-05	0.0012627	2.6101	OSR2	protein odd-skipped-related 2 isoform x1
s2f_0009340002	-2.2348	1.9969	-5.3685	2.5093e-05	0.0012627	2.6097	XIRP2	xin actin-binding repeat-containing protein 2 isoform x1
s2f_0005638002	-2.0211	1.5802	-5.3644	2.5335e-05	0.0012704	2.6003	CACNG6	voltage-dependent calcium channel gamma-6 subunit
s2f_0000336034	2.1162	-0.50516	5.359	2.566e-05	0.0012778	2.5878	PUSL1	lysophosphatidic acid receptor 6-like
s2f_0001186005	1.3037	0.22613	5.3589	2.5662e-05	0.0012778	2.5878	ARRB2	arrestin red cell isoform x1
s2f_0004855002	2.5004	-0.38616	5.3561	2.583e-05	0.0012817	2.5814	NAB1	ngfi-a-binding protein 1 isoform x1
s2f_0001395001	1.8632	-2.4975	5.3533	2.6e-05	0.0012856	2.575	SLC12A5	solute carrier family 12 member 5 isoform x1
s2f_0006309002	1.9128	-0.92282	5.3427	2.6652e-05	0.001312	2.5507	RSPH3	radial spoke head protein 3 homolog
s2f_0000280014	1.5304	3.9495	5.3417	2.6717e-05	0.001312	2.5484	ELOVL7	elongation of very long chain fatty acids protein 7
s2f_0000653016	2.469	1.3211	5.3343	2.7184e-05	0.0013303	2.5314	TNFRSF21	tumor necrosis factor receptor superfamily member 21
s2f_0002227002	1.8099	4.1391	5.3289	2.7527e-05	0.0013401	2.5191	GFPT1	glutamine--fructose-6-phosphate aminotransferase [isomerizing] 1
s2f_0001108002	2.6085	-1.3326	5.3282	2.7572e-05	0.0013401	2.5175	GJB8	gap junction beta-2 protein-like
s2f_0000354010	1.433	3.9378	5.3163	2.8349e-05	0.0013732	2.4903	FASN	fatty acid synthase
s2f_0001438012	-2.1295	-1.3149	-5.3142	2.8489e-05	0.0013753	2.4855	LRRC14B	leucine-rich repeat-containing protein 14b
s2f_0000312007	1.2763	5.2613	5.3093	2.8817e-05	0.0013865	2.4743	SMOX	spermine oxidase
s2f_0000894004	1.3435	2.4414	5.3072	2.896e-05	0.0013877	2.4695	TLE3A	transducin-like enhancer protein 3-b isoform x1
s2f_0002443005	1.4215	1.8161	5.3053	2.9088e-05	0.0013877	2.4651	VAV2	guanine nucleotide exchange factor vav2 isoform x1
s2f_0005680001	1.6728	1.3875	5.3046	2.9135e-05	0.0013877	2.4636	TPRG1	tumor protein p63-regulated gene 1 protein
s2f_0010871001	2.1889	1.3609	5.2943	2.9849e-05	0.0014148	2.4399	VSIR	v-type immunoglobulin domain-containing suppressor of t-cell activation
s2f_0015019001	2.6701	-1.4886	5.2935	2.9903e-05	0.0014148	2.4381	TNFRSF12A	tumor necrosis factor receptor superfamily member 12a
s2f_0005510002	-2.0615	6.9443	-5.2853	3.0484e-05	0.0014319	2.4193	GAMT	guanidinoacetate n-methyltransferase
s2f_0002615006	2.3832	-0.06957	5.2835	3.0614e-05	0.0014319	2.4151	HIVEP3	transcription factor hivep3 isoform x1
s2f_0001000013	-1.5949	0.25364	-5.2832	3.0634e-05	0.0014319	2.4145	ST8SIA2	alpha-2,8-sialyltransferase 8b
s2f_0000139021	2.3614	-0.38851	5.2827	3.0668e-05	0.0014319	2.4134	RGS16	regulator of g-protein signaling 16
s2f_0000105015	-1.7266	0.044171	-5.2702	3.1576e-05	0.0014695	2.3848	MMP16	matrix metalloproteinase-16
s2f_0000199027	2.1158	-1.7795	5.257	3.2573e-05	0.0015062	2.3544	C4BPA	c4b-binding protein alpha chain-like
s2f_0000691005	1.548	2.1786	5.2569	3.2576e-05	0.0015062	2.3543	TCIRG1	v-type proton atpase 116 kda subunit a
s2f_0005291004	-2.4682	0.26622	-5.2531	3.2873e-05	0.0015131	2.3454	GPR37	prosaposin receptor gpr37
s2f_0004338003	1.996	1.4789	5.2522	3.2937e-05	0.0015131	2.3436	SMAD7	mothers against decapentaplegic homolog 7 isoform x1
s2f_0002380003	-2.4434	1.8615	-5.2479	3.3275e-05	0.0015237	2.3336	YIPF7	protein yipf7
s2f_0000014032	1.5273	4.1999	5.2423	3.3712e-05	0.0015363	2.3208	MYO10	unconventional myosin-x
s2f_0001460002	-2.2304	-1.1737	-5.2416	3.3765e-05	0.0015363	2.3192	EBF2	transcription factor coe2 isoform x1
s2f_0000348013	1.4808	2.7025	5.2369	3.4146e-05	0.0015486	2.3083	NRBP1	nuclear receptor-binding protein
s2f_0000180015	1.9521	2.2999	5.2354	3.4262e-05	0.001549	2.305	CHIT1	acidic mammalian chitinase-like
s2f_0001127001	2.1285	4.4631	5.2326	3.449e-05	0.0015503	2.2985	LCP1	plastin-2
s2f_0000953009	1.3419	4.0961	5.2312	3.4604e-05	0.0015503	2.2952	BTG2	protein btg2
s2f_0000393001	1.9932	0.69582	5.231	3.4618e-05	0.0015503	2.2949	NOCT	nocturnin
s2f_0001310006	1.7544	4.281	5.2276	3.4894e-05	0.0015578	2.2871	PLIN2	perilipin-2 isoform x1
s2f_0008949001	1.7296	0.59218	5.2249	3.5121e-05	0.001563	2.2807	LSP1A	non-muscle caldesmon-like isoform x1
s2f_0003525003	-2.0813	1.3191	-5.217	3.5773e-05	0.001587	2.2627	BNIP3	bcl2/adenovirus e1b 19 kda protein-interacting protein 3
s2f_0005869003	2.7112	0.35116	5.215	3.5945e-05	0.0015881	2.258	CBLIF	cobalamin binding intrinsic factor
s2f_0002021005	2.7871	-0.73382	5.2138	3.6048e-05	0.0015881	2.2553	INHBA	inhibin beta a chain
s2f_0000078027	1.7413	1.4083	5.2128	3.6132e-05	0.0015881	2.253	MRAS	ras-related protein m-ras
s2f_0003044001	1.9976	-1.5507	5.1964	3.7546e-05	0.0016452	2.2154	DENND1C	denn domain-containing protein 1c isoform x1
s2f_0000426024	1.5199	3.8752	5.1921	3.7929e-05	0.0016569	2.2055	TIPARP	protein mono-adp-ribosyltransferase tiparp
s2f_0025591001	1.8841	-0.53471	5.1873	3.8359e-05	0.0016681	2.1945	s2f_0025591001	cysteine-rich secretory protein lccl domain-containing 2-like
s2f_0001461014	2.9115	-0.77415	5.1866	3.8421e-05	0.0016681	2.1929	MAS1	mas-related g-protein coupled receptor member h-like
s2f_0000204013	1.4268	3.7352	5.1815	3.888e-05	0.001683	2.1813	ARHGAP27	rho gtpase-activating protein 27 isoform x1
s2f_0009950001	1.3633	4.6181	5.1766	3.9335e-05	0.0016887	2.1699	SCEL	sciellin isoform x1
s2f_0000404007	1.3447	5.1385	5.1763	3.9362e-05	0.0016887	2.1692	CCNL1	cyclin-l1 isoform x1
s2f_0008592002	1.9115	-1.6258	5.175	3.9482e-05	0.0016887	2.1662	CCDC120	coiled-coil domain-containing protein 120 isoform x1
s2f_0016454001	2.2781	-1.2789	5.175	3.9487e-05	0.0016887	2.1661	SI:CH211-153B23.7	uncharacterized protein si:ch211-153b23.7
s2f_0000131028	1.9167	0.47129	5.1721	3.9752e-05	0.0016949	2.1596	LAMC3	laminin subunit gamma-3
s2f_0006788001	1.9585	-0.30939	5.1702	3.993e-05	0.0016974	2.1552	HVCN1	voltage-gated hydrogen channel 1
s2f_0002479004	1.927	-1.3226	5.1438	4.2491e-05	0.0018009	2.0944	FAM83G	protein fam83g
s2f_0002905002	1.9063	-1.1219	5.1398	4.289e-05	0.001809	2.0852	CIDEC	cell death activator cide-3
s2f_0001771005	1.2653	7.5208	5.1394	4.2934e-05	0.001809	2.0843	PLEC	plectin
s2f_0004527001	-1.6925	0.26715	-5.1347	4.3408e-05	0.0018235	2.0735	THNSL1	threonine synthase-like 1
s2f_0000895018	1.3929	2.8774	5.1329	4.359e-05	0.0018258	2.0694	LPAR3	lysophosphatidic acid receptor 3
s2f_0002932003	-2.2452	5.5825	-5.1286	4.4036e-05	0.0018391	2.0595	FBN1	fibrillin-1
s2f_0004026005	1.5092	1.3913	5.1261	4.4291e-05	0.0018443	2.0538	NIBAN2A	niban-like protein 1
s2f_0004494004	1.3825	3.3279	5.1218	4.4747e-05	0.0018578	2.0438	PCK1	phosphoenolpyruvate carboxykinase, cytosolic [gtp]
s2f_0000015013	-2.2434	-0.17777	-5.1026	4.6814e-05	0.001938	1.9997	KLHL30	kelch-like protein 30
s2f_0007820002	1.4955	3.5864	5.0949	4.7679e-05	0.0019681	1.9818	CMIP	c-maf-inducing protein
s2f_0000040027	1.9007	-2.4527	5.0771	4.9715e-05	0.0020462	1.9409	ANGPTL3	angiopoietin-related protein 3
s2f_0000011016	1.3945	1.0122	5.0705	5.0493e-05	0.0020722	1.9257	STK17B	serine/threonine-protein kinase 17b
s2f_0001214006	1.476	4.2598	5.0669	5.0925e-05	0.002084	1.9173	ARHGEF5	rho guanine nucleotide exchange factor 5
s2f_0000287011	-2.4744	-0.57911	-5.0646	5.1201e-05	0.0020893	1.9121	TBX18	t-box transcription factor tbx18
s2f_0002194004	-1.6107	0.92802	-5.0591	5.1877e-05	0.0021049	1.8992	ZBTB18	zinc finger and btb domain-containing protein 18 isoform x1
s2f_0000001104	2.1024	-0.46079	5.059	5.1879e-05	0.0021049	1.8992	TMPRSS12	transmembrane protease serine 12
s2f_0000167013	1.5843	3.2026	5.0571	5.2122e-05	0.0021087	1.8946	ABCA12	atp-binding cassette sub-family a member 12
s2f_0002737004	2.0741	2.0811	5.0542	5.248e-05	0.0021149	1.888	NR4A2	nuclear receptor subfamily 4 group a member 2
s2f_0001055002	2.114	2.3771	5.0534	5.2572e-05	0.0021149	1.8862	GAD2	glutamate decarboxylase 2
s2f_0001574001	1.9232	-2.0777	5.0484	5.3193e-05	0.0021286	1.8747	FHL3	four and a half lim domains protein 3-like
s2f_0010068001	2.2798	-0.52032	5.0483	5.3211e-05	0.0021286	1.8744	INKA2	pak4-inhibitor inka2
s2f_0000073016	-2.0859	-0.01607	-5.044	5.375e-05	0.0021441	1.8646	ADAMTS18	a disintegrin and metalloproteinase with thrombospondin motifs 18
s2f_0005142001	1.8346	0.77294	5.0397	5.4299e-05	0.0021492	1.8546	PLEKHG5	pleckstrin homology domain-containing family g member 5 isoform x1
s2f_0005212004	1.499	3.012	5.0388	5.4423e-05	0.0021492	1.8524	HELZ2	helicase with zinc finger domain 2
s2f_0001305002	1.2897	3.9329	5.0387	5.4433e-05	0.0021492	1.8522	PDLIM2	pdz and lim domain protein 2
s2f_0000384009	-2.0607	1.2978	-5.0383	5.4482e-05	0.0021492	1.8513	NOS3	nitric oxide synthase, endothelial isoform x1
s2f_0000347017	2.125	-1.6886	5.0359	5.4787e-05	0.0021494	1.8459	PCOLCE2	procollagen c-endopeptidase enhancer 2
s2f_0000183025	-1.3738	-0.41453	-5.0347	5.4943e-05	0.0021494	1.8431	FRMD5	ferm domain-containing protein 5 isoform x1
s2f_0005497005	1.358	4.5277	5.0344	5.4984e-05	0.0021494	1.8424	EVPL	envoplakin-like
s2f_0000689005	1.9569	-2.0365	5.0336	5.5089e-05	0.0021494	1.8405	PPP1R3E	protein phosphatase 1 regulatory subunit 3e
s2f_0009896002	1.8056	-2.3842	5.0298	5.5591e-05	0.002163	1.8316	GPR39	g-protein coupled receptor 39
s2f_0000148011	1.8884	-2.1631	5.0273	5.592e-05	0.0021699	1.8259	MUC5AC	mucin-5ac
s2f_0002795002	1.4026	0.012254	5.0229	5.6506e-05	0.0021867	1.8157	RASGEF1B	ras-gef domain-containing family member 1b
s2f_0005110004	1.5265	1.6563	5.0184	5.7102e-05	0.0022037	1.8054	MDM2	e3 ubiquitin-protein ligase mdm2 isoform x1
s2f_0001973001	-2.351	1.5561	-5.0173	5.7255e-05	0.0022037	1.8028	TXLNB	beta-taxilin
s2f_0000843002	2.0338	-1.4586	5.0138	5.7723e-05	0.0022157	1.7949	PRUNE2	protein prune homolog 2 isoform x1
s2f_0004951003	-1.64	0.45027	-5.0105	5.818e-05	0.0022273	1.7871	DKK2	dickkopf-related protein 2
s2f_0000508014	2.2119	0.20993	5.0066	5.8717e-05	0.0022414	1.7782	B4GALT5	beta-1,4-galactosyltransferase 5
s2f_0001803002	2.1422	1.0135	5.0055	5.8865e-05	0.0022414	1.7757	F2RL2	proteinase-activated receptor 3
s2f_0000803006	-2.2212	5.0451	-5.0042	5.9052e-05	0.0022426	1.7726	SMYD1	histone-lysine n-methyltransferase smyd1 isoform x1
s2f_0000014048	-1.8853	-0.49978	-4.9969	6.0075e-05	0.0022753	1.7558	MYH16	myosin heavy chain, muscle-like
s2f_0004592001	1.7684	-0.80738	4.9924	6.0725e-05	0.0022917	1.7453	CD101	immunoglobulin superfamily member 2
s2f_0001479002	1.4046	6.5313	4.9908	6.0957e-05	0.0022917	1.7416	SAT1	diamine acetyltransferase 1
s2f_0004020004	1.8208	-1.8316	4.9905	6.099e-05	0.0022917	1.7411	ELK3	ets domain-containing protein elk-3-like
s2f_0004481006	2.6118	-1.0477	4.9888	6.1243e-05	0.0022952	1.737	LTB4R	leukotriene b4 receptor 1-like
s2f_0000466006	1.5305	3.4431	4.9839	6.1952e-05	0.0023156	1.7258	SLC1A5	neutral amino acid transporter b(0)
s2f_0000001106	2.5205	-2.4938	4.9785	6.2758e-05	0.0023396	1.7131	OVCH1	transmembrane protease serine 9-like
s2f_0005014001	2.2049	0.49337	4.9707	6.3922e-05	0.0023757	1.6952	OSGIN1	oxidative stress-induced growth inhibitor 1
s2f_0009665002	2.0335	1.3963	4.9698	6.4061e-05	0.0023757	1.693	CYBA	cytochrome b-245 light chain
s2f_0002685004	1.3931	2.4781	4.965	6.4784e-05	0.0023948	1.6821	RETSAT	putative all-trans-retinol 13,14-reductase
s2f_0009980002	1.7589	-2.361	4.9633	6.5052e-05	0.0023948	1.678	VGF	neurosecretory protein vgf
s2f_0001227007	1.4721	2.7143	4.9627	6.5145e-05	0.0023948	1.6766	PCDH7	protocadherin-7 isoform x1
s2f_0007296003	-2.086	1.5492	-4.962	6.5247e-05	0.0023948	1.6751	GM34521	transmembrane protein 182-like
s2f_0002030004	-1.8306	1.7788	-4.9581	6.5856e-05	0.0024109	1.666	PPP2R3A	serine/threonine-protein phosphatase 2a regulatory subunit b'' subunit alpha isoform x1
s2f_0008796001	-2.4058	7.4597	-4.9565	6.6107e-05	0.0024139	1.6623	MYOZ1	myozenin-1
s2f_0007638001	-2.6962	2.0828	-4.9544	6.6431e-05	0.0024196	1.6575	NEURL2	neuralized-like protein 2
s2f_0002469007	-2.6771	1.6322	-4.9512	6.6946e-05	0.0024283	1.65	APOBEC2	c->u-editing enzyme apobec-2
s2f_0000542008	-2.0002	1.4155	-4.9507	6.7012e-05	0.0024283	1.649	SCN4A	sodium channel protein type 4 subunit alpha
s2f_0002101003	-2.2468	3.7687	-4.9492	6.7254e-05	0.0024309	1.6455	CAV3	caveolin-3
s2f_0001075004	-2.7884	2.9513	-4.9452	6.7893e-05	0.0024478	1.6363	DUPD1	dual specificity phosphatase dupd1
s2f_0002055005	2.0008	2.6235	4.9384	6.9003e-05	0.0024772	1.6204	PTGS2	prostaglandin g/h synthase 2
s2f_0002438004	1.832	1.1845	4.938	6.9059e-05	0.0024772	1.6196	GADD45G	growth arrest and dna damage-inducible protein gadd45 gamma
s2f_0000777001	1.4318	3.5001	4.9357	6.9433e-05	0.0024844	1.6144	SLC30A1	zinc transporter 1
s2f_0008266001	2.0754	-1.5311	4.9313	7.0168e-05	0.0025044	1.6041	NSMF	nmda receptor synaptonuclear signaling and neuronal migration factor isoform x1
s2f_0000728004	-1.4525	5.9017	-4.9239	7.1405e-05	0.0025373	1.587	GOT1	aspartate aminotransferase, cytoplasmic
s2f_0005840001	-2.3104	-1.2341	-4.9237	7.1445e-05	0.0025373	1.5864	TMEM255B	transmembrane protein 255b
s2f_0000079023	1.3979	2.1598	4.9185	7.2333e-05	0.0025624	1.5744	DUSP7	dual specificity protein phosphatase 7
s2f_0001122005	2.4082	-2.0334	4.9168	7.2614e-05	0.002563	1.5706	NXNL2	nucleoredoxin-like protein 2
s2f_0000447005	1.8696	4.919	4.9163	7.2709e-05	0.002563	1.5693	HK2	hexokinase-2
s2f_0002032005	-2.2906	6.9472	-4.9095	7.389e-05	0.0025982	1.5536	TNNT1	troponin t, slow skeletal muscle isoform x1
s2f_0002654004	-2.0504	2.6834	-4.9077	7.4206e-05	0.0026029	1.5494	FBLN5	fibulin-5
s2f_0000396008	1.571	4.9822	4.9058	7.4531e-05	0.0026079	1.5451	EHD3	eh domain-containing protein 3
s2f_0003515004	1.882	3.4221	4.9037	7.4907e-05	0.0026146	1.5402	ARG2	arginase-2, mitochondrial
s2f_0005777005	-2.483	-0.073918	-4.9015	7.5296e-05	0.0026218	1.5351	MYOZ3	myozenin-3
s2f_0000081005	2.226	-1.8275	4.8983	7.5882e-05	0.0026357	1.5276	BM3308	venom allergen 5-like
s2f_0005238003	-1.8231	0.62716	-4.8948	7.6498e-05	0.0026442	1.5197	SYNPO2L	synaptopodin 2-like protein
s2f_0001703006	-2.179	-1.0534	-4.8941	7.6629e-05	0.0026442	1.518	ANK2	ankyrin-2-like
s2f_0003110001	-2.0117	3.3877	-4.8916	7.709e-05	0.0026442	1.5122	SNTA1	alpha-1-syntrophin
s2f_0002469004	-2.5679	0.67634	-4.8916	7.7091e-05	0.0026442	1.5121	APOBEC2	c->u-editing enzyme apobec-2
s2f_0008299001	1.363	2.3811	4.8913	7.7139e-05	0.0026442	1.5115	CWH43	pgap2-interacting protein
s2f_0003383004	2.1579	-0.56729	4.8899	7.7396e-05	0.0026442	1.5083	SPIRE1A	protein spire homolog 1-like
s2f_0002016005	1.7046	1.7766	4.8898	7.7426e-05	0.0026442	1.5079	IRS4	insulin receptor substrate 2-b-like
s2f_0002182002	-2.489	2.4304	-4.8873	7.7871e-05	0.002653	1.5023	SBK2	serine/threonine-protein kinase sbk2
s2f_0003655001	-2.0984	-0.21429	-4.8862	7.8075e-05	0.0026536	1.4998	FITM1	fat storage-inducing transmembrane protein 1
s2f_0000044011	1.2304	8.1004	4.884	7.8484e-05	0.0026612	1.4947	CD63	cd63 antigen
s2f_0000001082	2.3643	-0.58801	4.8822	7.8825e-05	0.0026664	1.4904	PRSS8	serine protease 27-like
s2f_0000007046	-2.2574	6.6319	-4.8738	8.0413e-05	0.0027136	1.4709	DHRS7B	dehydrogenase/reductase sdr family member 7b isoform x1
s2f_0000751011	1.8822	2.0456	4.8714	8.0862e-05	0.0027162	1.4655	BTBD3	btb/poz domain-containing protein 3
s2f_0000107008	2.2747	1.8452	4.8714	8.087e-05	0.0027162	1.4654	SEMA4B	semaphorin-4b
s2f_0001861002	1.9147	-2.4762	4.8652	8.2073e-05	0.0027501	1.451	WHRN	whirlin
s2f_0000075025	-2.6021	0.92334	-4.8533	8.4412e-05	0.0028219	1.4235	CHRNG	acetylcholine receptor subunit gamma
s2f_0010274001	1.6703	-3.0005	4.8511	8.4868e-05	0.0028304	1.4183	BHLHA9	class a basic helix-loop-helix protein 9
s2f_0000051013	2.3683	-1.6299	4.8481	8.5468e-05	0.0028385	1.4114	PCDH1G9	protocadherin gamma-a11-like
s2f_0009872001	1.7455	-0.62051	4.8479	8.5508e-05	0.0028385	1.4109	NCF4	neutrophil cytosol factor 4
s2f_0001803006	2.012	1.6942	4.8449	8.611e-05	0.0028519	1.4041	F2RL1	proteinase-activated receptor 2
s2f_0001314012	2.0069	-2.059	4.842	8.6716e-05	0.0028652	1.3972	NECTIN2	nectin-2-like
s2f_0001490007	1.9651	-1.9438	4.8395	8.7227e-05	0.0028733	1.3915	LEF1	lymphoid enhancer-binding factor 1 isoform x1
s2f_0000009003	2.2518	1.1451	4.8389	8.7362e-05	0.0028733	1.39	FGR	tyrosine-protein kinase fgr isoform x1
s2f_0005120005	1.7513	2.6303	4.8371	8.7724e-05	0.0028759	1.386	MST1R	macrophage-stimulating protein receptor
s2f_0009800002	1.686	-0.90597	4.8365	8.7846e-05	0.0028759	1.3846	ZBTB11	zinc finger and btb domain-containing protein 11
s2f_0005777002	-2.3411	2.2854	-4.834	8.8387e-05	0.002887	1.3786	MYOZ2	myozenin-2
s2f_0002615004	1.4307	-0.24936	4.8292	8.9387e-05	0.0029129	1.3676	HIVEP2	transcription factor hivep2
s2f_0002294001	-2.1247	0.063592	-4.8227	9.0776e-05	0.0029514	1.3526	SI:DKEYP-69B9.3	myocardin-like
s2f_0014423001	1.6052	-2.2692	4.8171	9.2006e-05	0.0029846	1.3394	GGT6	glutathione hydrolase 6
s2f_0000119052	2.4291	0.46622	4.813	9.289e-05	0.0030065	1.3301	GFAP	glial fibrillary acidic protein isoform x1
s2f_0002166003	-1.5344	5.214	-4.807	9.4228e-05	0.0030429	1.3161	TECR	very-long-chain enoyl-coa reductase
s2f_0010452001	2.3668	0.29349	4.8024	9.526e-05	0.0030692	1.3055	CXCL14	c-x-c motif chemokine 14
s2f_0000197009	2.1325	0.40174	4.7966	9.6583e-05	0.0031048	1.292	CAPN15	calpain-15 isoform x1
s2f_0000134006	1.2022	2.0273	4.7933	9.7352e-05	0.0031098	1.2843	KCNK6	potassium channel subfamily k member 6
s2f_0000098016	1.806	-2.0527	4.7931	9.7386e-05	0.0031098	1.2839	SYT7	synaptotagmin-7-like
s2f_0000044023	2.2766	-0.26984	4.7923	9.7576e-05	0.0031098	1.282	ZGC:64051	leukocyte surface antigen cd53-like
s2f_0000011039	-1.3159	-0.82619	-4.7922	9.7612e-05	0.0031098	1.2817	PNCK	calcium/calmodulin-dependent protein kinase type 1b
s2f_0002958002	-1.532	2.0653	-4.7824	9.991e-05	0.0031759	1.259	LRIG1	leucine-rich repeats and immunoglobulin-like domains protein 1
s2f_0004494003	1.2042	2.6804	4.7784	0.00010087	0.0031826	1.2496	PCK2	phosphoenolpyruvate carboxykinase [gtp], mitochondrial
s2f_0005661002	-2.7302	0.17054	-4.7783	0.00010087	0.0031826	1.2496	SHISA2	protein shisa-2 homolog
s2f_0001305007	-2.424	7.0663	-4.7783	0.00010089	0.0031826	1.2495	LDB3	lim domain-binding protein 3-like
s2f_0000336007	1.2753	1.9138	4.7778	0.00010101	0.0031826	1.2482	LPAR6	lysophosphatidic acid receptor 6
s2f_0002121004	1.5655	0.73081	4.7764	0.00010134	0.0031858	1.2451	ZNF217	zinc finger protein 217
s2f_0006562002	1.2712	6.7981	4.7729	0.00010218	0.0031964	1.237	COTL1	coactosin-like protein
s2f_0010574001	-2.4046	5.4696	-4.7728	0.00010221	0.0031964	1.2368	SMPX	small muscular protein
s2f_0000032003	1.289	2.7287	4.7722	0.00010235	0.0031964	1.2354	ARL5A	adp-ribosylation factor-like protein 5b
s2f_0003477003	-1.5282	0.11968	-4.7665	0.00010376	0.0032291	1.2221	SNRNP25	u11/u12 small nuclear ribonucleoprotein 25 kda protein
s2f_0002751005	-1.9633	3.5027	-4.7661	0.00010385	0.0032291	1.2212	SGCG	gamma-sarcoglycan
s2f_0010759001	-1.9786	-1.4636	-4.7616	0.00010497	0.0032564	1.2107	EVC	ellis-van creveld syndrome protein
s2f_0002894004	2.4458	2.387	4.7599	0.00010539	0.0032564	1.2068	PLBD1	phospholipase b-like 1
s2f_0000879012	2.2075	-2.2396	4.7598	0.00010541	0.0032564	1.2066	IL8	interleukin-8-like
s2f_0004113001	1.7577	0.44777	4.7585	0.00010574	0.0032594	1.2036	CRYBG2	beta/gamma crystallin domain-containing protein 2
s2f_0005840003	-2.0686	-0.35263	-4.757	0.00010611	0.0032639	1.2002	TMEM255A	transmembrane protein 255a isoform x1
s2f_0003603005	1.9684	-2.0066	4.7532	0.00010709	0.0032867	1.1912	EDN2	endothelin-2
s2f_0000892009	-1.6569	-0.17334	-4.752	0.0001074	0.0032893	1.1884	CDH13	cadherin-13 isoform x1
s2f_0005569003	1.9227	-0.92904	4.7506	0.00010776	0.0032917	1.1851	IFFO2	intermediate filament family orphan 2
s2f_0000896006	1.4952	4.6114	4.7499	0.00010794	0.0032917	1.1835	ZYX	zyxin
s2f_0009042002	2.2161	-1.3036	4.7477	0.00010849	0.0033014	1.1785	PIK3R5	phosphoinositide 3-kinase regulatory subunit 5 isoform x1
s2f_0009976001	-2.1674	2.9364	-4.7454	0.00010911	0.0033129	1.173	MUSTN1	musculoskeletal embryonic nuclear protein 1
s2f_0000285010	-2.3392	6.0786	-4.7445	0.00010934	0.0033129	1.171	LDB3	lim domain-binding protein 3 isoform x1
s2f_0015295001	-1.6327	1.3853	-4.7435	0.00010958	0.0033131	1.1688	VWDE	von willebrand factor d and egf domain-containing protein-like
s2f_0010936001	-2.7434	-0.40071	-4.7423	0.00010991	0.0033162	1.1659	PRR33	proline-rich protein 33-like
s2f_0004020005	1.5228	1.8949	4.7392	0.00011072	0.0033336	1.1587	ELK3	ets domain-containing protein elk-3
s2f_0000487001	2.1884	-1.4828	4.738	0.00011102	0.0033356	1.156	HSD11B2	corticosteroid 11-beta-dehydrogenase isozyme 2
s2f_0000073004	2.3195	-0.80623	4.729	0.00011342	0.0034006	1.1352	ADAMTSL5	adamts-like protein 5
s2f_0005497001	1.1925	6.6433	4.7271	0.00011395	0.003409	1.1307	EVPL	envoplakin
s2f_0006222004	-1.937	2.8669	-4.7247	0.00011459	0.0034106	1.1252	PDE4DIP	myomegalin-like
s2f_0009333002	1.9943	-2.8426	4.7246	0.00011462	0.0034106	1.1249	SPATA1	spermatogenesis-associated protein 1
s2f_0001014006	-1.6836	3.8903	-4.7237	0.00011488	0.0034106	1.1227	COL4A2	collagen alpha-2(iv) chain
s2f_0004391003	2.1639	1.2219	4.723	0.00011507	0.0034106	1.1211	RNF144B	e3 ubiquitin-protein ligase rnf144b
s2f_0001347007	-2.0126	4.9654	-4.7225	0.0001152	0.0034106	1.12	TNNI1	troponin i, slow skeletal muscle
s2f_0000001096	1.7951	2.4903	4.7175	0.00011658	0.0034445	1.1084	ST14	suppressor of tumorigenicity 14 protein
s2f_0000105001	-1.8391	1.646	-4.7155	0.00011714	0.0034537	1.1037	MMP15	matrix metalloproteinase-15
s2f_0000723002	1.4739	4.3808	4.714	0.00011755	0.003456	1.1003	PKP3	plakophilin-3
s2f_0000088016	1.6209	1.3395	4.7135	0.0001177	0.003456	1.099	SP9	transcription factor sp9
s2f_0000078012	1.7172	2.7581	4.709	0.00011895	0.0034857	1.0887	RRAS	ras-related protein r-ras
s2f_0020170001	2.0503	-1.6212	4.707	0.00011952	0.0034951	1.0841	NEUTE1DRAFT_109170	uncharacterized protein sco4629-like
s2f_0002615003	1.3278	2.3173	4.7047	0.00012018	0.0035071	1.0787	HIVEP2	transcription factor hivep2
s2f_0001845003	-1.6079	2.7909	-4.6998	0.00012161	0.0035417	1.0671	EYA4	eyes absent homolog 4 isoform x1
s2f_0000187013	1.9334	0.87609	4.6951	0.00012296	0.0035736	1.0564	SCNN1A	amiloride-sensitive sodium channel subunit delta
s2f_0001938002	1.1528	5.7592	4.6943	0.00012321	0.0035737	1.0544	RIOK3	serine/threonine-protein kinase rio3
s2f_0004617002	2.0691	-1.89	4.6926	0.00012371	0.0035809	1.0504	PSTPIP1	proline-serine-threonine phosphatase-interacting protein 1 isoform x1
s2f_0006872001	1.5555	1.8747	4.6914	0.00012405	0.0035833	1.0478	LRRC58	leucine-rich repeat-containing protein 58
s2f_0002306001	1.7665	-1.1797	4.6902	0.00012442	0.0035839	1.0449	TAGAP	t-cell activation rho gtpase-activating protein
s2f_0000180016	2.2057	-1.3247	4.6891	0.00012475	0.0035839	1.0423	CHI3L1	chitinase-3-like protein 1
s2f_0000270016	1.5056	0.97955	4.6888	0.00012482	0.0035839	1.0417	EPHB3	ephrin type-b receptor 3-like isoform x1
s2f_0000917003	-1.8548	6.8753	-4.6875	0.00012521	0.0035878	1.0387	MYBPC1	myosin-binding protein c, slow-type isoform x1
s2f_0004349005	1.3654	1.7469	4.6811	0.00012715	0.003636	1.0237	IER2	immediate early response gene 2 protein
s2f_0004901005	2.1471	-0.62093	4.6725	0.00012977	0.0037035	1.0038	CEMIP	cell migration-inducing and hyaluronan-binding protein
s2f_0000426016	1.5043	-2.0813	4.6708	0.00013029	0.0037109	0.99992	ZC3HAV1L	zinc finger ccch-type antiviral protein 1-like
s2f_0002257004	-1.8926	2.6825	-4.6644	0.00013231	0.003761	0.9849	MYPN	myopalladin
s2f_0004445004	-1.3651	0.9203	-4.6624	0.00013294	0.0037714	0.98026	PDGFA	platelet-derived growth factor subunit a-like
s2f_0002896004	-1.961	-1.6732	-4.6592	0.00013396	0.0037828	0.97279	VGLL2	transcription cofactor vestigial-like protein 2 isoform x1
s2f_0002257001	-2.2534	3.2441	-4.659	0.00013401	0.0037828	0.97248	MYOT	myotilin
s2f_0003442004	1.4597	3.1795	4.6584	0.0001342	0.0037828	0.97106	WWC1	protein kibra
s2f_0000310019	-1.6439	-1.3932	-4.6578	0.00013441	0.0037828	0.96957	LSAMP	limbic system-associated membrane protein isoform x1
s2f_0008796002	-1.959	2.3147	-4.6531	0.00013591	0.0038174	0.95877	MYOZ1	myozenin-1-like
s2f_0001825004	-1.7418	1.7628	-4.6511	0.00013657	0.0038287	0.95398	LPD1	hypothetical protein
s2f_0002795003	1.6823	0.70149	4.6498	0.00013697	0.0038323	0.95114	RASGEF1A	ras-gef domain-containing family member 1a isoform x1
s2f_0002320005	1.7059	0.84534	4.6451	0.00013852	0.003868	0.94017	MXI1	max-interacting protein 1 isoform x1
s2f_0005578003	2.3476	1.5006	4.6365	0.00014141	0.003941	0.92004	MALL	mal-like protein
s2f_0005258004	-2.2043	3.867	-4.6325	0.00014277	0.0039625	0.91071	CASQ1B	calsequestrin-1-like
s2f_0004617003	1.8445	-1.5573	4.6312	0.00014318	0.0039625	0.90791	PSTPIP1	proline-serine-threonine phosphatase-interacting protein 1-like
s2f_0005338002	-2.3067	3.1031	-4.631	0.00014328	0.0039625	0.90725	SGCA	alpha-sarcoglycan
s2f_0004113008	1.559	2.4719	4.6309	0.0001433	0.0039625	0.90714	CRYBG2	beta/gamma crystallin domain-containing protein 2
s2f_0004790001	1.9173	-0.7832	4.6282	0.00014421	0.0039801	0.90092	GPR35	g-protein coupled receptor 35-like
s2f_0000014002	1.161	3.9915	4.6269	0.00014466	0.0039848	0.89788	MYO3B	myosin-iiib
s2f_0000060017	1.3123	2.7849	4.6258	0.00014507	0.0039883	0.89515	RHOF	rho-related gtp-binding protein rhof
s2f_0001672005	2.2321	-2.3032	4.6159	0.00014852	0.0040752	0.87226	CEBPE	ccaat/enhancer-binding protein epsilon
s2f_0001996004	1.2922	1.3887	4.6105	0.00015044	0.0041199	0.85974	RBMS2B	rna-binding motif, single-stranded-interacting protein 2-like isoform x1
s2f_0000416005	1.5559	2.6867	4.6067	0.00015183	0.0041471	0.85073	ITGA3	integrin alpha-3
s2f_0001187013	2.2098	-2.2612	4.6062	0.00015201	0.0041471	0.84958	GCNT3	beta-1,3-galactosyl-o-glycosyl-glycoprotein beta-1,6-n-acetylglucosaminyltransferase 3
s2f_0001704002	-2.1991	3.3606	-4.5984	0.00015485	0.0042165	0.83155	CACNB1	voltage-dependent l-type calcium channel subunit beta-1 isoform x1
s2f_0001106004	-1.9654	-0.085946	-4.5936	0.00015664	0.0042571	0.82035	TCEA3	transcription elongation factor a protein 3 isoform x1
s2f_0002075004	1.4135	2.5215	4.5915	0.00015742	0.0042703	0.81547	ARHGAP32	rho gtpase-activating protein 32-like
s2f_0004166003	2.0075	-0.90297	4.5889	0.0001584	0.0042816	0.80944	UPP2	uridine phosphorylase 2
s2f_0006015001	-2.0472	0.69051	-4.5884	0.0001586	0.0042816	0.80824	MYH1	myosin heavy chain, muscle-like
s2f_0004285001	2.5205	4.4814	4.588	0.00015875	0.0042816	0.80732	HMOX1	heme oxygenase 1
s2f_0000073005	-1.7263	0.45395	-4.5824	0.00016089	0.0043175	0.79425	ADAMTS16	a disintegrin and metalloproteinase with thrombospondin motifs 16
s2f_0007876003	-2.3235	3.0448	-4.5822	0.00016095	0.0043175	0.79387	TRDN	triadin isoform x1
s2f_0000028015	-2.5535	-0.83658	-4.582	0.00016103	0.0043175	0.79339	ARX	homeobox protein arx
s2f_0001402004	1.9253	0.98303	4.5803	0.00016169	0.0043175	0.78942	TTC39A	tetratricopeptide repeat protein 39a isoform x1
s2f_0002663001	-1.491	-1.1952	-4.5801	0.00016178	0.0043175	0.78889	ZC2HC1A	zinc finger c2hc domain-containing protein 1a
s2f_0000959001	-1.7283	1.3574	-4.5798	0.0001619	0.0043175	0.78818	COMP	cartilage oligomeric matrix protein
s2f_0002663004	1.9627	-2.6627	4.5758	0.00016344	0.0043505	0.77895	ZC2HC1C	zinc finger c2hc domain-containing protein 1c
s2f_0006633004	1.993	-2.6407	4.5712	0.00016522	0.0043899	0.76835	TREX1	three-prime repair exonuclease 1
s2f_0000040020	2.6419	-2.041	4.5691	0.00016607	0.0043902	0.76338	FGG	fibrinogen gamma chain
s2f_0008836002	-2.6786	3.7455	-4.5691	0.00016608	0.0043902	0.76331	GATM	glycine amidinotransferase, mitochondrial
s2f_0002687002	1.8319	-1.249	4.5685	0.00016631	0.0043902	0.76194	CSRNP1B	cysteine/serine-rich nuclear protein 1-like
s2f_0006843002	1.1325	2.0142	4.5681	0.00016647	0.0043902	0.76102	PDE6D	retinal rod rhodopsin-sensitive cgmp 3',5'-cyclic phosphodiesterase subunit delta
s2f_0001956006	-2.2665	3.7104	-4.5673	0.00016678	0.0043902	0.75923	SYPL2	synaptophysin-like protein 2
s2f_0000040026	2.0617	2.0137	4.5635	0.00016829	0.0044116	0.75042	FGL2	fibroleukin
s2f_0000447003	-1.5229	4.7843	-4.5631	0.00016848	0.0044116	0.74933	HK1	hexokinase-1
s2f_0010341001	2.0017	-1.5024	4.5618	0.00016897	0.0044116	0.7465	BSPRY	b box and spry domain-containing protein
s2f_0010925001	1.7928	-1.7226	4.5616	0.00016905	0.0044116	0.74603	BCL2L11	bcl-2-like protein 11 isoform x1
s2f_0002218006	-1.6333	0.72017	-4.5614	0.00016914	0.0044116	0.74552	SI:DKEYP-23E4.3	rho gtpase-activating protein 7-like isoform x1
s2f_0004024002	-1.7846	5.118	-4.5566	0.00017111	0.0044549	0.73423	NID2	nidogen-2
s2f_0009178002	1.9288	-1.635	4.5541	0.00017212	0.0044625	0.72848	FIBIN	fin bud initiation factor-like
s2f_0001872002	2.3033	-1.2417	4.5539	0.00017219	0.0044625	0.72814	SASH3	sam and sh3 domain-containing protein 3
s2f_0001298002	1.3685	-1.7798	4.5528	0.00017264	0.0044625	0.72556	ARID3C	at-rich interactive domain-containing protein 3c
s2f_0000060028	1.2651	3.0781	4.5528	0.00017266	0.0044625	0.72546	RHOB	rho-related gtp-binding protein rhob
s2f_0002899003	-2.3725	1.5158	-4.5378	0.00017896	0.004617	0.69054	ITGB1BP2	integrin beta-1-binding protein 2
s2f_0001246003	-1.8016	6.2149	-4.5368	0.00017938	0.0046194	0.68826	SLC25A12	calcium-binding mitochondrial carrier protein aralar1 isoform x1
s2f_0000060026	1.0951	3.9688	4.5317	0.00018157	0.0046674	0.67644	RND3	rho-related gtp-binding protein rhoe
s2f_0000169005	2.1708	5.9885	4.5292	0.00018266	0.004687	0.67059	TUBB6	tubulin beta-6 chain
s2f_0002166001	-1.8925	2.0891	-4.5245	0.00018474	0.0047319	0.65956	TECRL	trans-2,3-enoyl-coa reductase-like
s2f_0005481004	2.0925	1.2207	4.5222	0.00018575	0.004749	0.65429	RASD1	dexamethasone-induced ras-related protein 1
s2f_0003009001	1.9047	-2.3625	4.5213	0.00018613	0.0047502	0.6523	GPRC5C	g-protein coupled receptor family c group 5 member c-like
s2f_0001070006	2.2388	-0.88557	4.5182	0.00018754	0.0047704	0.64492	GS2	glutamine synthetase-like
s2f_0002032002	-2.4767	10.734	-4.5181	0.00018759	0.0047704	0.64469	TNNT3	troponin t, fast skeletal muscle isoforms-like isoform x1
s2f_0000801003	1.903	2.9324	4.5148	0.00018907	0.0047994	0.63704	TOMM34	mitochondrial import receptor subunit tom34
s2f_0001397002	1.2602	2.1067	4.5109	0.00019081	0.0048352	0.62808	ARHGEF2	rho guanine nucleotide exchange factor 2-like
s2f_0001349006	1.2805	2.9208	4.5074	0.00019243	0.0048676	0.61984	PIM1	serine/threonine-protein kinase pim-1
s2f_0005243002	1.4216	1.6508	4.5045	0.00019376	0.0048925	0.61314	ETV6	transcription factor etv6 isoform x1
s2f_0000447007	-1.5907	4.8186	-4.5029	0.00019452	0.0049029	0.60936	HKDC1	putative hexokinase hkdc1
s2f_0006732001	-1.6502	0.11938	-4.5018	0.00019503	0.0049072	0.60677	SOBP	sine oculis-binding protein homolog isoform x1
s2f_0000001107	2.0996	0.37183	4.4997	0.00019601	0.0049232	0.60189	PLAT	tissue-type plasminogen activator
s2f_0000015055	-2.0641	7.6362	-4.4953	0.00019806	0.0049526	0.59178	KLHL41	kelch-like protein 41
s2f_0004661004	1.783	-1.8742	4.4949	0.00019827	0.0049526	0.59077	GPR65	psychosine receptor
s2f_0012577001	2.0792	-0.45657	4.4947	0.00019837	0.0049526	0.59026	KCNE3	potassium voltage-gated channel subfamily e member 3
s2f_0000149025	-2.0116	1.073	-4.4942	0.00019858	0.0049526	0.58924	C1QTNF3	complement c1q tumor necrosis factor-related protein 3 isoform x1
s2f_0002284004	-1.1615	3.8137	-4.4898	0.00020068	0.0049963	0.57898	SLMAP	sarcolemmal membrane-associated protein isoform x1
s2f_0006581004	2.0478	-1.9268	4.4878	0.00020168	0.0050123	0.57417	RFLNA	refilin-a
s2f_0005462002	-1.7897	-0.43995	-4.487	0.00020205	0.0050129	0.57235	FAM78B	protein fam78b
s2f_0002706002	1.5293	-1.1294	4.4797	0.0002056	0.0050922	0.55539	GAB2	grb2-associated-binding protein 2 isoform x1
s2f_0001014001	-1.6441	4.6911	-4.4786	0.00020614	0.0050965	0.55286	COL4A1	collagen alpha-1(iv) chain
s2f_0008383004	1.231	5.5823	4.4777	0.0002066	0.0050986	0.55065	UPK1B	uroplakin-1b
s2f_0000396009	-1.758	6.1546	-4.477	0.00020694	0.0050986	0.54909	SRL	sarcalumenin isoform x1
s2f_0001009006	1.7906	-1.0683	4.4756	0.00020765	0.0051072	0.54576	SH3RF2	e3 ubiquitin-protein ligase sh3rf2
s2f_0002163004	-2.1435	9.8878	-4.4747	0.00020807	0.0051089	0.54377	TPM3	tropomyosin alpha-3 chain isoform x1
s2f_0017204001	-2.0868	-0.15002	-4.4732	0.00020883	0.0051187	0.54022	SI:CH1073-126C3.2	uncharacterized protein si:ch1073-126c3.2
s2f_0002455003	-1.9739	-0.649	-4.4724	0.00020919	0.0051188	0.53853	NKAIN4	sodium/potassium-transporting atpase subunit beta-1-interacting protein 4 isoform x1
s2f_0007798002	1.6208	-1.6123	4.47	0.0002104	0.0051394	0.53294	BCL2L14	apoptosis facilitator bcl-2-like protein 14
s2f_0000954002	2.6536	2.0646	4.462	0.0002145	0.0052267	0.51416	SLC11A1	natural resistance-associated macrophage protein 2-like
s2f_0003701005	2.5302	0.46068	4.4616	0.00021471	0.0052267	0.51321	SI:DKEY-33I11.9	synapse differentiation-inducing gene protein 1-like
s2f_0001559002	-1.884	0.59704	-4.4601	0.00021546	0.0052361	0.5098	PTGES3L	putative protein ptges3l
s2f_0000079012	-1.8662	0.97706	-4.4587	0.00021618	0.0052434	0.50656	DUSP22A	dual specificity protein phosphatase 22-a-like
s2f_0005258003	-2.0838	9.0128	-4.4581	0.0002165	0.0052434	0.50513	CASQ1	calsequestrin-1
s2f_0002163007	-2.2342	11.37	-4.4561	0.00021754	0.0052598	0.50043	TPM1	tropomyosin alpha-1 chain isoform x1
s2f_0001638003	-1.6318	10.532	-4.4546	0.0002183	0.0052691	0.49708	TPI1	triosephosphate isomerase
s2f_0000139023	2.1788	-0.87378	4.4533	0.00021898	0.0052766	0.49403	RGS1	regulator of g-protein signaling 1
s2f_0000447001	1.8513	0.10875	4.4509	0.00022025	0.0052983	0.48839	HK3	hexokinase-3 isoform x1
s2f_0000199019	-2.128	1.1307	-4.4481	0.00022173	0.0053201	0.4819	SVEP1	sushi, von willebrand factor type a, egf and pentraxin domain-containing protein 1
s2f_0005895004	1.5121	0.66214	4.4478	0.0002219	0.0053201	0.48112	PRAG1	inactive tyrosine-protein kinase prag1
s2f_0015561001	1.5949	1.0085	4.4463	0.00022269	0.0053301	0.47766	PRR36	proline-rich protein 36
s2f_0012768001	1.4208	-1.6439	4.4427	0.0002246	0.0053613	0.46937	CUNH6ORF132	uncharacterized protein c6orf132 homolog
s2f_0005578002	1.7738	0.181	4.4406	0.00022577	0.0053613	0.46431	MALL	mal-like protein
s2f_0000243005	1.2667	4.4037	4.4397	0.00022624	0.0053613	0.46229	SLC38A4	sodium-coupled neutral amino acid transporter 4
s2f_0004901006	1.0505	4.231	4.4395	0.00022635	0.0053613	0.46182	CEMIP2	cell surface hyaluronidase
s2f_0007484001	-1.2792	0.11171	-4.4389	0.00022664	0.0053613	0.46055	TIMMDC1	complex i assembly factor timmdc1, mitochondrial
s2f_0000032008	1.2493	1.8112	4.4389	0.00022665	0.0053613	0.46051	ARF3	adp-ribosylation factor-like
s2f_0000018013	-2.3708	9.9784	-4.4383	0.00022701	0.0053613	0.45898	TNNC1	troponin c, skeletal muscle
s2f_0001121001	-1.5995	5.0404	-4.4362	0.00022814	0.0053628	0.45413	SPTBN1	spectrin beta chain, non-erythrocytic 1 isoform x1
s2f_0000745012	2.1194	0.44458	4.4359	0.00022827	0.0053628	0.45361	DSCAML1	down syndrome cell adhesion molecule-like protein 1
s2f_0000107037	2.1977	-0.38584	4.4357	0.0002284	0.0053628	0.45304	SEMA3B	semaphorin-3b
s2f_0000122035	1.1145	3.0136	4.4348	0.0002289	0.0053628	0.45091	ADGRG2	adhesion g-protein coupled receptor g2 isoform x1
s2f_0000034009	-1.883	3.1257	-4.4347	0.00022896	0.0053628	0.45067	ABCC8	atp-binding cassette sub-family c member 8 isoform x1
s2f_0003009006	2.5065	-1.7469	4.433	0.00022991	0.0053762	0.44663	GPRC5A	retinoic acid-induced protein 3
s2f_0001387002	-1.103	8.916	-4.4297	0.00023172	0.0054098	0.43898	MDH1	malate dehydrogenase, cytoplasmic
s2f_0000513005	-1.0789	7.6316	-4.4239	0.00023492	0.0054755	0.42564	UQCRC2	cytochrome b-c1 complex subunit 2, mitochondrial
s2f_0000142007	1.4856	0.19373	4.4199	0.00023717	0.0055162	0.41636	LMO2	rhombotin-2
s2f_0003009008	2.3194	0.031495	4.4195	0.00023744	0.0055162	0.41526	GPRC5C	g-protein coupled receptor family c group 5 member c isoform x1
s2f_0000135024	1.4956	4.5684	4.4162	0.00023929	0.0055413	0.40773	TRIM29	tripartite motif-containing protein 29
s2f_0003881002	1.7543	1.4754	4.4162	0.0002393	0.0055413	0.40766	NRG1	pro-neuregulin-1, membrane-bound isoform isoform x1
s2f_0005558001	-1.0464	1.2562	-4.4155	0.00023971	0.0055418	0.406	SPRING1	upf0454 protein c12orf49 homolog
s2f_0001425003	1.0681	2.1012	4.4071	0.0002446	0.0056455	0.38638	STARD10	start domain-containing protein 10
s2f_0001726004	-1.2421	5.3077	-4.4051	0.00024574	0.0056628	0.38183	SUCLA2	succinate--coa ligase [adp-forming] subunit beta, mitochondrial
s2f_0005492004	1.2163	1.4022	4.4038	0.00024651	0.0056713	0.37881	SI:DKEY-71H2.2	low density lipoprotein receptor adapter protein 1-like isoform x1
s2f_0001803003	1.7553	0.40198	4.4024	0.00024736	0.0056812	0.37546	F2RL1	proteinase-activated receptor 2
s2f_0000069042	1.7534	-1.7851	4.4017	0.00024774	0.0056812	0.37397	GABRP	gamma-aminobutyric acid receptor subunit pi-like
s2f_0002557006	-1.792	-1.0534	-4.3976	0.00025019	0.0057283	0.36437	POPDC2	popeye domain-containing protein 2 isoform x1
s2f_0000401006	1.3228	5.3423	4.3957	0.00025132	0.0057447	0.35999	GPX2	glutathione peroxidase 2
s2f_0000257002	-1.6343	5.9091	-4.395	0.00025177	0.0057447	0.35825	ACTN2	alpha-actinin-2
s2f_0000275006	-1.5416	0.36336	-4.3944	0.00025212	0.0057447	0.35692	BLM	atp-dependent dna helicase q-like 1
s2f_0000421021	-2.471	1.3664	-4.3911	0.0002541	0.0057747	0.34932	CDH11	cadherin-11
s2f_0000199007	2.1471	-2.2576	4.3909	0.00025425	0.0057747	0.34874	SELE	e-selectin-like
s2f_0001986001	-3	8.1695	-4.388	0.00025599	0.0058051	0.34209	PVALB	parvalbumin alpha
s2f_0000169012	1.9484	2.0316	4.3859	0.00025732	0.0058258	0.33706	TUBB1	tubulin beta-1 chain
s2f_0001460006	-2.1538	-0.97744	-4.3842	0.00025835	0.00584	0.33315	EBF3	transcription factor coe3 isoform x1
s2f_0000051074	1.594	-1.2611	4.3824	0.00025943	0.0058491	0.32912	ZGC:123181	protocadherin beta-15-like
s2f_0000595002	2.0792	-2.1795	4.3819	0.00025976	0.0058491	0.32786	HS3ST3B1A	heparan sulfate glucosamine 3-o-sulfotransferase 3b1-like
s2f_0001903006	1.6532	-0.76905	4.3815	0.00025999	0.0058491	0.32702	SI:CH73-211L2.1	glycosyltransferase family 92 protein f13g3.3-like
s2f_0001014003	-1.8848	1.4585	-4.3778	0.00026235	0.005893	0.31822	COL4A2	collagen alpha-2(iv) chain isoform x1
s2f_0000011027	-1.3397	4.8007	-4.3698	0.00026739	0.0059967	0.29971	PHKG1	phosphorylase b kinase gamma catalytic chain, skeletal muscle/heart isoform
s2f_0000732001	-2.0431	10.11	-4.3688	0.00026806	0.0060022	0.29729	ENO2	gamma-enolase
s2f_0006414002	1.5223	-2.4762	4.3674	0.00026895	0.0060127	0.29406	CDC42EP4	cdc42 effector protein 4
s2f_0004975001	-1.1301	6.7836	-4.3658	0.00026994	0.0060255	0.29048	NNT	nad(p) transhydrogenase, mitochondrial-like
s2f_0010580001	-2.6142	4.2512	-4.3566	0.00027599	0.0061509	0.26893	SLN	sarcolipin
s2f_0002627002	-1.298	2.3674	-4.355	0.00027706	0.0061651	0.26516	NTMT1	n-terminal xaa-pro-lys n-methyltransferase 1
s2f_0000253004	1.5396	0.0072758	4.3534	0.0002781	0.0061747	0.26152	SLC7A4	cationic amino acid transporter 4
s2f_0006222002	-1.807	0.5934	-4.353	0.00027836	0.0061747	0.26062	PDE4DIP	myomegalin-like isoform x1
s2f_0001563004	-1.266	6.3773	-4.3519	0.00027912	0.0061819	0.25797	PDHA1	pyruvate dehydrogenase e1 component subunit alpha, somatic form, mitochondrial
s2f_0000917008	-2.3391	9.2263	-4.3488	0.00028116	0.0062051	0.2509	MYBPC2	myosin-binding protein c, fast-type
s2f_0000088017	2.038	0.085429	4.3487	0.00028121	0.0062051	0.25071	SP6	transcription factor sp6
s2f_0000354013	1.3814	3.3476	4.3483	0.00028148	0.0062051	0.2498	FASN	fatty acid synthase
s2f_0000051048	2.0303	-0.60968	4.3471	0.00028231	0.006206	0.24694	s2f_0000051048	protocadherin gamma-b5-like
s2f_0003017004	-1.9325	4.1831	-4.3469	0.00028248	0.006206	0.24635	FERMT2	fermitin family homolog 2 isoform x1
s2f_0005408001	1.5772	1.6194	4.3464	0.00028282	0.006206	0.24517	PPP1R15B	protein phosphatase 1 regulatory subunit 15b-like
s2f_0003148002	2.5588	-0.45421	4.3456	0.00028333	0.0062075	0.24343	ZGC:154093	cdc42 effector protein 2-like
s2f_0000895009	-1.9071	-0.68509	-4.3429	0.00028514	0.0062349	0.23722	S1PR5B	sphingosine 1-phosphate receptor 1-like
s2f_0003269004	1.6998	-3.0005	4.3425	0.00028545	0.0062349	0.23616	FSTL3	follistatin-related protein 3
s2f_0003732004	1.3012	2.7478	4.339	0.00028787	0.0062781	0.22796	ZSWIM4	zinc finger swim domain-containing protein 4
s2f_0000260010	1.7888	-1.6535	4.3351	0.00029053	0.0063042	0.21903	SLC4A1A	band 3 anion exchange protein-like
s2f_0001468001	1.4214	0.59836	4.3344	0.00029105	0.0063042	0.21729	RARA	retinoic acid receptor alpha isoform x1
s2f_0002530004	2.2909	-1.5751	4.3343	0.00029111	0.0063042	0.2171	HTR2B	5-hydroxytryptamine receptor 2b
s2f_0000751001	1.632	2.6104	4.334	0.00029128	0.0063042	0.21651	BTBD6	btb/poz domain-containing protein 6-b isoform x1
s2f_0000677001	-2.3875	11.651	-4.3326	0.0002923	0.0063147	0.21313	MYLPF	myosin regulatory light chain 2, skeletal muscle isoform
s2f_0004918001	-1.6808	1.7321	-4.3321	0.00029266	0.0063147	0.21194	FILIP1	filamin-a-interacting protein 1 isoform x1
s2f_0001592001	1.2642	5.0567	4.3314	0.0002931	0.0063148	0.21046	ITPR3	inositol 1,4,5-trisphosphate receptor type 3
s2f_0016228001	1.6656	-3.0291	4.3308	0.00029358	0.0063155	0.20887	SI:DKEY-234I14.6	uncharacterized protein si:dkey-234i14.6
s2f_0001218004	-2.0733	2.03	-4.3299	0.00029417	0.0063187	0.20692	IGFBP5	insulin-like growth factor-binding protein 5
s2f_0000302034	2.9202	-1.0951	4.3285	0.00029515	0.0063235	0.20369	S100Z	protein s100-z
s2f_0000917004	-2.4786	1.1428	-4.3283	0.00029528	0.0063235	0.20326	MYBPHL	myosin-binding protein h-like
s2f_0002210005	1.392	3.6052	4.3254	0.00029733	0.0063579	0.19653	PIK3R3	phosphatidylinositol 3-kinase regulatory subunit gamma isoform x1
s2f_0009785002	1.3528	-2.2228	4.3242	0.00029821	0.006367	0.19368	CUNH17ORF62	cytochrome b-245 chaperone 1
s2f_0000346009	-1.1357	3.0205	-4.3223	0.00029956	0.0063863	0.18928	MSH6	dna mismatch repair protein msh6
s2f_0002614004	-2.3682	3.3926	-4.3207	0.00030071	0.0064012	0.18555	UNC45B	protein unc-45 homolog b
s2f_0002280001	-1.6611	2.821	-4.3183	0.00030244	0.0064285	0.17996	GPM6B	neuronal membrane glycoprotein m6-b isoform x1
s2f_0009088002	-1.2689	3.1372	-4.3147	0.00030507	0.0064747	0.17156	NEXN	nexilin isoform x1
s2f_0004980004	1.6357	-1.0368	4.314	0.00030559	0.006476	0.16992	RAB34	ras-related protein rab-34 isoform x1
s2f_0001000008	1.6018	-2.8426	4.3082	0.00030988	0.0065572	0.15637	ST8SIA4	cmp-n-acetylneuraminate-poly-alpha-2, 8-sialyltransferase
s2f_0002058006	-2.158	2.1171	-4.305	0.00031224	0.0065974	0.14898	JPH2	junctophilin-2
s2f_0001218009	-1.5353	-0.060775	-4.3018	0.00031468	0.0066325	0.14143	IGFBP4	insulin-like growth factor-binding protein 4
s2f_0000165011	-2.3519	0.8116	-4.3015	0.00031484	0.0066325	0.14094	FGFR4	fibroblast growth factor receptor 4
s2f_0001399005	1.9401	3.93	4.2982	0.00031737	0.0066759	0.13317	EGR1	early growth response protein 1
s2f_0000598004	1.9188	-1.7894	4.2963	0.00031884	0.006697	0.12868	FPR1	c3a anaphylatoxin chemotactic receptor-like
s2f_0001603005	1.6272	-1.3255	4.2949	0.00031987	0.0067087	0.12555	PHACTR1	phosphatase and actin regulator 1-like isoform x1
s2f_0001182005	1.0905	1.3179	4.2924	0.00032183	0.0067347	0.11959	ACAP3	arf-gap with coiled-coil, ank repeat and ph domain-containing protein 3 isoform x1
s2f_0001227012	1.8952	0.93508	4.2921	0.00032205	0.0067347	0.11893	PCDH7	protocadherin-7 isoform x1
s2f_0002932005	-2.083	2.1467	-4.2907	0.00032315	0.0067441	0.11563	FBN1	fibrillin-1-like
s2f_0007928002	1.7766	-1.9267	4.2903	0.00032345	0.0067441	0.11473	CUNHXORF21	uncharacterized protein cxorf21 homolog
s2f_0007034002	1.8637	-2.6784	4.2893	0.00032423	0.0067503	0.11239	OMG	oligodendrocyte-myelin glycoprotein
s2f_0001576002	1.4161	2.2086	4.2887	0.00032469	0.0067503	0.111	NXPE4	nxpe family member 2-like
s2f_0000319001	1.4145	3.8058	4.2874	0.00032566	0.0067521	0.10809	ACSL3	long-chain-fatty-acid--coa ligase 3
s2f_0000461003	1.8198	-0.66151	4.287	0.00032599	0.0067521	0.10713	NFKB1	nuclear factor nf-kappa-b p105 subunit isoform x1
s2f_0006146002	-1.1986	4.6078	-4.2867	0.0003262	0.0067521	0.1065	LRPPRC	leucine-rich ppr motif-containing protein, mitochondrial
s2f_0002163005	-2.0844	5.9639	-4.2852	0.00032742	0.0067569	0.10288	TPM3	tropomyosin alpha-3 chain isoform x1
s2f_0001628008	1.8288	-2.3544	4.2848	0.0003277	0.0067569	0.10204	UNC13A	protein unc-13 homolog a
s2f_0001536004	-1.623	1.0776	-4.2846	0.00032786	0.0067569	0.10157	ART1	gpi-linked nad(p)(+)--arginine adp-ribosyltransferase 1
s2f_0001952008	1.1882	2.9676	4.2827	0.00032937	0.0067784	0.097088	DENND2C	denn domain-containing protein 2c isoform x1
s2f_0000119056	1.6953	-1.3214	4.2784	0.00033277	0.0068385	0.087113	PRPH	peripherin
s2f_0008298001	-1.4181	-0.16005	-4.2749	0.00033558	0.0068861	0.078965	GZF1	gdnf-inducible zinc finger protein 1
s2f_0001066004	-1.5116	1.2957	-4.274	0.0003363	0.006891	0.076878	LMCD1	lim and cysteine-rich domains protein 1
s2f_0005118002	1.254	0.85615	4.2696	0.00033985	0.0069538	0.06667	GGCT	gamma-glutamylcyclotransferase
s2f_0001144004	1.1387	4.7953	4.2625	0.00034567	0.0070584	0.050179	DHCR7	7-dehydrocholesterol reductase
s2f_0001198004	1.3283	0.87414	4.2622	0.00034596	0.0070584	0.049379	MGAT4D	alpha-1,3-mannosyl-glycoprotein 4-beta-n-acetylglucosaminyltransferase-like protein mgat4d
s2f_0000006036	-1.0998	0.85195	-4.2534	0.00035328	0.0071937	0.029044	KIF7	kinesin-like protein kif7
s2f_0000031035	-1.5389	-1.4338	-4.253	0.0003536	0.0071937	0.028169	FOXD1	forkhead box protein d1
s2f_0000785004	-1.9351	0.46866	-4.2513	0.00035508	0.0072136	0.024102	MUSK	muscle, skeletal receptor tyrosine-protein kinase
s2f_0000013015	2.1489	-1.6188	4.2504	0.00035582	0.0072182	0.022093	KIN1	hypothetical protein
s2f_0002627004	-2.1167	2.231	-4.2476	0.00035825	0.0072573	0.015467	METTL11B	alpha n-terminal protein methyltransferase 1b
s2f_0002942006	1.2413	1.8471	4.2448	0.00036066	0.0072903	0.0089571	PPRC1	peroxisome proliferator-activated receptor gamma coactivator-related protein 1 isoform x1
s2f_0003496003	1.0064	8.0534	4.2445	0.0003609	0.0072903	0.0083079	AGR3	anterior gradient protein 3
s2f_0002178003	1.8438	-0.2704	4.2412	0.00036374	0.0073333	0.00071165	CAMSAP3	calmodulin-regulated spectrin-associated protein 3 isoform x1
s2f_0000553003	1.4453	1.2373	4.2408	0.00036407	0.0073333	-0.00015997	SNX10	sorting nexin-10
s2f_0000636019	1.4264	0.7075	4.2398	0.00036494	0.0073405	-0.0024859	IL1R1	interleukin-1 receptor type 1
s2f_0000084013	2.4464	-1.7121	4.2383	0.00036628	0.0073571	-0.0060394	TAL1	t-cell acute lymphocytic leukemia protein 1
s2f_0001053010	-1.9225	1.1234	-4.2364	0.00036799	0.0073769	-0.010556	TMOD4	tropomodulin-4
s2f_0004402003	-2.2226	-1.3429	-4.2359	0.00036838	0.0073769	-0.011589	SI:DKEY-178E17.3	somatomedin-b and thrombospondin type-1 domain-containing protein-like
s2f_0000044050	-1.4136	2.7793	-4.2354	0.00036882	0.0073769	-0.012745	TSPAN7	tetraspanin-7
s2f_0000231010	-1.4907	1.9457	-4.2316	0.00037225	0.0074344	-0.02175	HEY1	hairy/enhancer-of-split related with yrpw motif protein 1
s2f_0006140004	1.3891	-2.1459	4.231	0.00037274	0.0074344	-0.023017	CFAP47	cilia- and flagella-associated protein 47-like
s2f_0000247012	1.2671	4.2839	4.2301	0.00037352	0.0074369	-0.025037	RAB25	ras-related protein rab-25
s2f_0000018039	-1.2308	8.7356	-4.2295	0.00037408	0.0074369	-0.02649	MYL4	myosin light chain 3
s2f_0000171011	-1.5443	-1.4415	-4.2291	0.00037443	0.0074369	-0.027407	CRHR2	corticotropin-releasing factor receptor 2 isoform x1
s2f_0001812006	-1.7312	1.7407	-4.2281	0.00037537	0.0074399	-0.029831	ARHGAP10	rho gtpase-activating protein 10 isoform x1
s2f_0002695006	1.3764	3.9368	4.2278	0.00037562	0.0074399	-0.030499	TFCP2L1	transcription factor cp2-like protein 1
s2f_0001703008	-1.9572	2.7221	-4.2257	0.00037749	0.0074601	-0.035319	ANK2	ankyrin-2 isoform x1
s2f_0003832004	-1.1228	5.6505	-4.2255	0.00037769	0.0074601	-0.035828	NIPSNAP2	protein nipsnap homolog 2
s2f_0000051004	1.3955	1.2823	4.2225	0.00038042	0.0075036	-0.042817	PCDHGC3	protocadherin gamma-b5-like
s2f_0000018002	-1.9872	11.672	-4.2185	0.00038403	0.0075568	-0.051978	MYL1	myosin light chain 1/3, skeletal muscle isoform isoform x1
s2f_0002503002	1.2795	1.0092	4.2184	0.00038418	0.0075568	-0.052362	SGPP1	sphingosine-1-phosphate phosphatase 1
s2f_0005001001	-1.5016	5.6194	-4.2162	0.00038621	0.0075863	-0.05748	BHMT	betaine--homocysteine s-methyltransferase 1-like
s2f_0000051058	-1.5866	0.28266	-4.2149	0.00038743	0.0075997	-0.060528	PCDH18	protocadherin-18-like isoform x1
s2f_0006621001	-1.3958	-0.022751	-4.2124	0.00038975	0.0076346	-0.066322	ORC6	origin recognition complex subunit 6
s2f_0010185001	-2.1324	1.9888	-4.2096	0.00039238	0.0076644	-0.072867	FSD2	fibronectin type iii and spry domain-containing protein 2
s2f_0006582004	1.9792	-2.3796	4.2093	0.00039263	0.0076644	-0.073487	CALCB	calcitonin gene-related peptide 2 isoform x1
s2f_0000492003	2.7221	0.37907	4.209	0.00039288	0.0076644	-0.074094	HBZ	hemoglobin subunit zeta
s2f_0000088005	1.2279	3.7225	4.2064	0.0003954	0.0076951	-0.080296	KLF11	krueppel-like factor 11
s2f_0000416007	1.7121	-1.4405	4.2059	0.00039583	0.0076951	-0.081354	ITGA5	integrin alpha-5-like
s2f_0006531001	-1.4274	0.092833	-4.2052	0.00039654	0.0076951	-0.083096	DEPTOR	dep domain-containing mtor-interacting protein
s2f_0000079002	-1.181	3.5443	-4.2051	0.00039661	0.0076951	-0.083274	DUSP10	dual specificity protein phosphatase 10
s2f_0002552004	1.4132	1.2862	4.2039	0.00039774	0.0077065	-0.086028	PRKD3	serine/threonine-protein kinase d3
s2f_0000751009	1.7787	1.0917	4.2032	0.00039838	0.0077083	-0.087583	BTBD6	btb/poz domain-containing protein 6-b-like
s2f_0001218007	1.9445	-2.9188	4.2021	0.00039943	0.0077181	-0.090134	IGFBP1	insulin-like growth factor-binding protein 1
s2f_0000508006	1.6152	-1.345	4.1994	0.00040205	0.0077484	-0.096477	B4GALT5	beta-1,4-galactosyltransferase 5
s2f_0000178022	1.5159	0.14528	4.1987	0.0004027	0.0077484	-0.098057	LIPG	endothelial lipase
s2f_0000520002	2.0551	0.1056	4.1987	0.00040271	0.0077484	-0.098077	LGALS9	galectin-9-like
s2f_0003298003	1.2837	-0.23824	4.1982	0.00040317	0.0077484	-0.099178	TMEM222	transmembrane protein 222
s2f_0002749004	1.0856	3.3017	4.1963	0.00040507	0.0077744	-0.10374	PLEKHG3	pleckstrin homology domain-containing family g member 3 isoform x1
s2f_0004488002	-1.2087	5.3911	-4.1948	0.00040644	0.0077902	-0.10702	SVIL	supervillin isoform x1
s2f_0005895001	1.1103	3.6968	4.1916	0.00040957	0.0078235	-0.11447	PRAG1	inactive tyrosine-protein kinase prag1
s2f_0006001004	1.6854	1.6813	4.1916	0.00040966	0.0078235	-0.11468	BHLHE40	class e basic helix-loop-helix protein 40
s2f_0001166008	-1.881	0.30513	-4.1914	0.00040982	0.0078235	-0.11506	MYCN	n-myc proto-oncogene protein
s2f_0005142003	1.6846	0.53076	4.1902	0.00041096	0.0078346	-0.11775	PLEKHG5	pleckstrin homology domain-containing family g member 5 isoform x1
s2f_0004672002	-1.6416	1.4796	-4.189	0.00041215	0.0078468	-0.12055	ADHFE1	hydroxyacid-oxoacid transhydrogenase, mitochondrial isoform x1
s2f_0000246020	-1.4878	4.2313	-4.187	0.00041418	0.0078749	-0.12532	BGN	biglycan
s2f_0000287005	-2.3366	2.4245	-4.1864	0.00041477	0.0078756	-0.1267	TBX15	t-box transcription factor tbx15
s2f_0004743001	1.28	2.2359	4.1849	0.00041625	0.0078933	-0.13017	NFKBIZ	nf-kappa-b inhibitor zeta
s2f_0001713003	1.6018	-2.8426	4.1839	0.00041725	0.0079017	-0.13248	GAS2L1	gas2-like protein 1
s2f_0001454001	-1.2875	0.3056	-4.1808	0.00042029	0.0079488	-0.13954	MTG2	mitochondrial ribosome-associated gtpase 2
s2f_0000416011	1.7483	-0.13572	4.1799	0.00042122	0.0079556	-0.14166	ITGA5	integrin alpha-5
s2f_0008961001	-2.1113	-0.12806	-4.1786	0.00042252	0.0079697	-0.14467	LRRC17	leucine-rich repeat-containing protein 17
s2f_0000716004	1.6893	-0.15845	4.1772	0.00042394	0.0079859	-0.14792	DGAT2	diacylglycerol o-acyltransferase 2
s2f_0005354001	1.7595	-2.2399	4.1766	0.00042457	0.0079871	-0.14934	ZNHIT2	zinc finger hit domain-containing protein 2
s2f_0005777006	-2.0453	2.6121	-4.1747	0.00042655	0.0080022	-0.15387	MYOZ2	myozenin-2
s2f_0000009035	1.1611	3.7524	4.1742	0.00042702	0.0080022	-0.15493	YES1	tyrosine-protein kinase yes
s2f_0008383001	1.1309	4.4367	4.1742	0.00042705	0.0080022	-0.15501	UPK1B	uroplakin-1b
s2f_0010504001	-1.8147	-1.1405	-4.1721	0.00042916	0.0080311	-0.15978	LRRC39	leucine-rich repeat-containing protein 39
s2f_0001280001	1.0377	4.7216	4.1687	0.00043272	0.0080871	-0.1678	PITPNA	phosphatidylinositol transfer protein alpha isoform
s2f_0005380003	1.604	-1.3734	4.1634	0.00043823	0.0081755	-0.18007	NOXA1	nadph oxidase activator 1
s2f_0001672002	1.9089	1.1629	4.163	0.0004386	0.0081755	-0.18088	CEBPB	ccaat/enhancer-binding protein beta
s2f_0005005001	-2.3479	3.9311	-4.1619	0.0004398	0.0081871	-0.18353	MLF1	myeloid leukemia factor 1 isoform x1
s2f_0000274016	1.7628	2.35	4.1608	0.00044093	0.0081938	-0.18603	SLC7A5	large neutral amino acids transporter small subunit 1
s2f_0000012026	-1.7299	1.0698	-4.1604	0.0004414	0.0081938	-0.18706	PRKCQ	protein kinase c theta type
s2f_0000002022	1.665	0.55505	4.1599	0.00044188	0.0081938	-0.18811	DLX2	homeobox protein dlx-2
s2f_0000051036	1.9532	0.5637	4.1587	0.00044319	0.0081959	-0.19098	PCDHGC5	protocadherin gamma-c5-like
s2f_0001810004	-1.0138	8.0282	-4.1584	0.00044353	0.0081959	-0.19173	VDAC1	voltage-dependent anion-selective channel protein 1
s2f_0000049028	-2.208	-0.094404	-4.1582	0.00044372	0.0081959	-0.19214	SLC22A3	solute carrier family 22 member 3
s2f_0001227003	1.5821	3.0168	4.1553	0.00044685	0.0082429	-0.19895	PCDH7	protocadherin-7 isoform x1
s2f_0000059053	-1.5923	-0.24147	-4.1534	0.00044879	0.008268	-0.20316	COLEC12	collectin-12
s2f_0000767009	-2.4594	-0.22993	-4.1524	0.00044988	0.0082774	-0.20551	HAPLN3	hyaluronan and proteoglycan link protein 3
s2f_0002833004	-2.2526	6.0365	-4.1508	0.00045167	0.0082996	-0.20936	MYOM1	myomesin-1 isoform x1
s2f_0001399003	2.1671	-0.96619	4.149	0.00045358	0.0083239	-0.21344	EGR3	early growth response protein 3
s2f_0007792002	-1.0715	-0.34545	-4.1482	0.00045449	0.0083299	-0.21539	ARL6IP4	adp-ribosylation factor-like protein 6-interacting protein 4
s2f_0001639003	-2.0035	3.2262	-4.147	0.00045571	0.0083416	-0.218	ZGC:174895	adenine phosphoribosyltransferase-like
s2f_0001004010	1.4295	-0.38257	4.1417	0.00046156	0.0084337	-0.23036	SNAI1	zinc finger protein snai1
s2f_0000027042	1.8329	-0.93985	4.1414	0.00046193	0.0084337	-0.23114	CES3	carboxylesterase 5a-like
s2f_0000606010	-1.1907	0.75705	-4.1401	0.0004634	0.0084411	-0.23421	ST3GAL6	type 2 lactosamine alpha-2,3-sialyltransferase isoform x1
s2f_0002356002	1.0808	4.7148	4.1398	0.00046368	0.0084411	-0.23481	TJP3	tight junction protein zo-3 isoform x1
s2f_0001347002	-2.287	10.588	-4.1394	0.00046411	0.0084411	-0.2357	TNNI2	troponin i, fast skeletal muscle
s2f_0005371002	-2.2538	3.6769	-4.1379	0.00046585	0.0084619	-0.23933	GMPR	gmp reductase 1
s2f_0001008006	-1.0185	8.9329	-4.1356	0.00046837	0.008492	-0.24457	MDH2	malate dehydrogenase, mitochondrial
s2f_0007977002	1.0241	4.2856	4.1353	0.0004687	0.008492	-0.24524	TRIM8	e3 ubiquitin-protein ligase trim8
s2f_0000636008	1.8945	-2.689	4.1338	0.00047042	0.0085123	-0.24879	IL18R1	interleukin-18 receptor 1
s2f_0000770001	-1.9383	11.243	-4.1328	0.00047152	0.0085214	-0.25105	ALDOA	fructose-bisphosphate aldolase a
s2f_0000014022	-2.3928	7.8784	-4.1306	0.00047397	0.0085298	-0.25609	MYH7B	myosin-15
s2f_0000069018	1.5826	-2.4819	4.1303	0.00047433	0.0085298	-0.25682	GABRP	gamma-aminobutyric acid receptor subunit pi isoform x1
s2f_0009469001	1.721	5.3387	4.1298	0.00047489	0.0085298	-0.25796	G0S2	g0/g1 switch protein 2
s2f_0000021038	1.329	-0.65822	4.1292	0.00047556	0.0085298	-0.25933	PTPN22	tyrosine-protein phosphatase non-receptor type 22 isoform x1
s2f_0002163008	-2.2417	10.059	-4.1291	0.00047572	0.0085298	-0.25966	TPM1	tropomyosin alpha-1 chain isoform x1
s2f_0000872006	1.7058	3.2973	4.1288	0.00047605	0.0085298	-0.26033	LYZ	lysozyme c-like
s2f_0002016004	2.0672	0.48586	4.1286	0.00047626	0.0085298	-0.26076	IRS2	insulin receptor substrate 2
s2f_0001696001	1.3099	-1.1762	4.1282	0.00047677	0.0085298	-0.2618	SOWAHA	ankyrin repeat domain-containing protein sowaha
s2f_0000953004	1.933	-2.3503	4.127	0.00047807	0.0085423	-0.26444	SI:DKEY-79D12.5	maternal b9.15 protein-like
s2f_0000009051	2.3517	-0.070184	4.1264	0.00047882	0.0085449	-0.26595	SYK	tyrosine-protein kinase syk isoform x1
s2f_0002022004	1.6728	-2.2875	4.1257	0.00047957	0.0085476	-0.26746	SLC19A3	thiamine transporter 2-like
s2f_0001340002	-1.3784	1.7851	-4.1232	0.00048248	0.0085805	-0.27333	ORC1	origin recognition complex subunit 1
s2f_0000790007	-2.1015	1.6765	-4.1231	0.00048262	0.0085805	-0.27361	SIX1	homeobox protein six1
s2f_0000230007	-2.0674	0.0014894	-4.1219	0.000484	0.0085853	-0.27639	KCNJ2	inward rectifier potassium channel 2
s2f_0000357007	1.2809	2.1671	4.1218	0.00048409	0.0085853	-0.27657	ADCY4	adenylate cyclase type 4 isoform x1
s2f_0002973004	-1.5194	0.66895	-4.1202	0.000486	0.0086008	-0.28037	ORAI1	calcium release-activated calcium channel protein 1
s2f_0001592007	1.2658	2.4004	4.12	0.00048618	0.0086008	-0.28073	ITPR3	inositol 1,4,5-trisphosphate receptor type 3-like
s2f_0000149018	-2.6555	4.9313	-4.119	0.00048737	0.0086112	-0.28311	ADIPOQ	adiponectin
s2f_0001246001	-1.6356	2.914	-4.1175	0.00048912	0.0086314	-0.28658	SLC25A22	mitochondrial glutamate carrier 1
s2f_0000221003	1.9176	1.41	4.1169	0.00048981	0.0086329	-0.28795	2023-09-05	septin-5 isoform x1
s2f_0000014012	-2.1207	10.083	-4.1156	0.00049137	0.0086392	-0.29102	MYH3	myosin-3
s2f_0000009065	1.8212	-0.97805	4.1156	0.00049138	0.0086392	-0.29105	MLKL	mixed lineage kinase domain-like protein
s2f_0003734002	1.6609	1.7871	4.1124	0.00049508	0.0086935	-0.29832	RAPGEF6	rap guanine nucleotide exchange factor 6 isoform x1
s2f_0003323001	-1.5668	3.3802	-4.1107	0.00049713	0.0087187	-0.30232	MYO18B	unconventional myosin-xviiib
s2f_0000015005	1.5478	2.5157	4.1101	0.0004979	0.0087215	-0.30382	KLHL36	kelch-like protein 36
s2f_0005876003	-1.6886	1.114	-4.1064	0.0005023	0.0087774	-0.31236	ALPK3	alpha-protein kinase 3 isoform x1
s2f_0000917006	-2.1097	6.7315	-4.1064	0.00050232	0.0087774	-0.31239	MYBPC3	myosin-binding protein c, cardiac-type isoform x1
s2f_0002438007	1.6247	1.6565	4.1052	0.00050378	0.008792	-0.31519	GADD45G	growth arrest and dna damage-inducible protein gadd45 gamma
s2f_0000009056	1.1151	1.7952	4.1027	0.00050678	0.0088327	-0.32096	RIPK2	receptor-interacting serine/threonine-protein kinase 2
s2f_0000492020	2.7408	2.2864	4.1022	0.00050735	0.0088327	-0.32204	GB	hemoglobin subunit beta-like
s2f_0000791006	-1.513	3.1926	-4.1008	0.00050906	0.0088516	-0.32529	PRKAG1	5'-amp-activated protein kinase subunit gamma-1 isoform x1
s2f_0005680004	1.038	3.0414	4.0969	0.00051386	0.0089111	-0.3344	TPRG1	tumor protein p63-regulated gene 1-like protein
s2f_0000274012	1.2074	-2.028	4.0965	0.00051435	0.0089111	-0.33532	SLC7A11	cystine/glutamate transporter
s2f_0004326004	1.2511	7.4018	4.0965	0.00051435	0.0089111	-0.33533	ATF4	cyclic amp-dependent transcription factor atf-4
s2f_0001385002	1.1944	4.2115	4.0933	0.00051823	0.0089672	-0.34259	EGFR	epidermal growth factor receptor
s2f_0000015052	-2.178	4.4081	-4.0899	0.00052246	0.0090295	-0.35047	CBR-KEL-10	kelch-like protein 10
s2f_0000051012	1.4749	-2.8925	4.0893	0.0005232	0.0090314	-0.35185	PCDHGA7	protocadherin gamma-a7
s2f_0002182004	-2.7546	0.6781	-4.0882	0.00052468	0.009046	-0.35459	SBK1	serine/threonine-protein kinase sbk1
s2f_0002183002	1.65	-0.20482	4.0847	0.00052905	0.0091102	-0.36261	SHB	sh2 domain-containing adapter protein b
s2f_0003084001	-1.5855	1.8712	-4.0826	0.00053175	0.0091413	-0.36754	CALHM2	calcium homeostasis modulator protein 2
s2f_0000430006	1.0381	4.0164	4.0819	0.00053258	0.0091413	-0.36906	ABHD17C	alpha/beta hydrolase domain-containing protein 17c
s2f_0004980002	1.3938	-1.0896	4.0818	0.00053278	0.0091413	-0.36941	RAB36	ras-related protein rab-36 isoform x1
s2f_0001803004	1.473	-2.8761	4.0775	0.00053824	0.0092239	-0.3793	F2RL1.1	proteinase-activated receptor 2-like
s2f_0002163003	-1.3528	5.5971	-4.0763	0.0005398	0.0092331	-0.3821	TPM3	tropomyosin alpha-3 chain
s2f_0010713001	1.4515	-0.59952	4.0756	0.00054063	0.0092331	-0.38358	RNF208	ring finger protein 208
s2f_0001239010	2.0449	-2.3811	4.0756	0.00054072	0.0092331	-0.38375	PGLYRP1	peptidoglycan-recognition protein sc2-like
s2f_0001053004	-2.3245	5.6639	-4.0728	0.00054437	0.0092843	-0.39027	TMOD4	tropomodulin-4
s2f_0007076002	1.0753	3.7268	4.0713	0.00054625	0.0092992	-0.39361	XBP1	low quality protein: x-box-binding protein 1
s2f_0000196018	1.2586	1.4476	4.0703	0.00054755	0.0092992	-0.39592	IRAK3	interleukin-1 receptor-associated kinase 3
s2f_0004646003	-1.1259	-0.55599	-4.0701	0.00054782	0.0092992	-0.39639	ARHGAP6	rho gtpase-activating protein 6 isoform x1
s2f_0002479002	1.6016	0.2441	4.0698	0.00054822	0.0092992	-0.39709	FAM83G	protein fam83g
s2f_0001768004	-2.1684	4.7119	-4.0694	0.00054877	0.0092992	-0.39806	RTN2	reticulon-2 isoform x1
s2f_0005687001	1.2999	-2.9792	4.0691	0.00054916	0.0092992	-0.39875	PRDM1B	pr domain zinc finger protein 1-like isoform x1
s2f_0008313004	1.5128	-2.748	4.068	0.00055066	0.0093135	-0.4014	SUSD3	sushi domain-containing protein 3-like
s2f_0002143004	-1.7939	0.81529	-4.0671	0.00055185	0.0093226	-0.40349	NCAM1	neural cell adhesion molecule 1 isoform x1
s2f_0000618005	1.223	1.1637	4.0627	0.00055761	0.0094087	-0.41354	DCUN1D3	dcn1-like protein 3
s2f_0004620001	-1.2672	1.5032	-4.0615	0.00055927	0.0094255	-0.41642	SLBP	histone rna hairpin-binding protein isoform x1
s2f_0000493002	-1.2491	9.7582	-4.0604	0.00056065	0.0094276	-0.4188	PKM	pyruvate kinase pkm isoform x1
s2f_0000043007	-1.6919	13.204	-4.0604	0.00056072	0.0094276	-0.41892	ACTA2	actin, alpha cardiac muscle 1
s2f_0000553008	1.8355	-0.28514	4.0581	0.00056379	0.0094616	-0.42421	SNX10	sorting nexin-10a-like
s2f_0006352002	1.2566	1.2468	4.0576	0.0005645	0.0094616	-0.42543	ZFYVE28	lateral signaling target protein 2 homolog
s2f_0000510007	1.322	4.0262	4.0574	0.00056473	0.0094616	-0.42583	LIMA1	lim domain and actin-binding protein 1 isoform x1
s2f_0002387001	1.7092	0.3272	4.0558	0.00056694	0.0094874	-0.42961	UBTD1	ubiquitin domain-containing protein 1
s2f_0000062036	2.6977	0.64366	4.054	0.00056931	0.0095006	-0.43365	SLC6A14	sodium- and chloride-dependent neutral and basic amino acid transporter b(0+)
s2f_0002615001	1.927	-2.6448	4.0539	0.00056954	0.0095006	-0.43404	HIVEP3	transcription factor hivep3
s2f_0003433002	1.9208	-2.0357	4.0536	0.00056991	0.0095006	-0.43466	GFI1	zinc finger protein gfi-1
s2f_0000062038	2.0639	-1.7675	4.0528	0.00057106	0.0095006	-0.43662	SLC6A14	sodium- and chloride-dependent neutral and basic amino acid transporter b(0+)
s2f_0000896003	-1.2765	0.78007	-4.0523	0.00057175	0.0095009	-0.43778	LIMD1	lim domain-containing protein 1
s2f_0000206025	1.3204	3.326	4.051	0.00057343	0.0095177	-0.44062	CLDN1	claudin-1
s2f_0000744006	-1.6798	4.2495	-4.0492	0.00057595	0.0095264	-0.44488	FAAH	fatty-acid amide hydrolase 1
s2f_0001055008	-1.8049	-0.095274	-4.0492	0.00057596	0.0095264	-0.44489	GADL1	acidic amino acid decarboxylase gadl1
s2f_0000336032	1.3576	2.2296	4.0482	0.00057731	0.0095377	-0.44715	LPAR6A	lysophosphatidic acid receptor 6-like
s2f_0000723010	1.4286	4.7991	4.0448	0.00058203	0.0096044	-0.45503	PKP1	plakophilin-1
s2f_0000049007	1.8126	-1.6515	4.0408	0.00058758	0.0096652	-0.46423	SLC22A5	solute carrier family 22 member 5-like
s2f_0000345008	1.1326	1.7742	4.0407	0.00058779	0.0096652	-0.46457	SLCO4C1	solute carrier organic anion transporter family member 4c1
s2f_0000014037	1.3119	2.9822	4.0402	0.00058842	0.0096652	-0.46561	MYO1D	unconventional myosin-id
s2f_0004760004	-1.8895	4.548	-4.0392	0.00058981	0.0096769	-0.4679	TMEM38A	trimeric intracellular cation channel type a
s2f_0001591002	-1.2735	9.1673	-4.0381	0.00059146	0.0096928	-0.4706	PGK1	phosphoglycerate kinase 1
s2f_0002805002	1.3782	-0.25909	4.0369	0.0005932	0.0097101	-0.47344	ELL2	rna polymerase ii elongation factor ell2
s2f_0000139018	1.3685	3.6534	4.0347	0.00059623	0.0097484	-0.47837	RGS2	regulator of g-protein signaling 21
s2f_0002526008	-1.7129	0.66271	-4.0305	0.00060222	0.0098282	-0.48805	ASB15	ankyrin repeat and socs box protein 15 isoform x1
s2f_0000437005	-2.3659	4.766	-4.0304	0.00060249	0.0098282	-0.48847	CACNA1S	voltage-dependent l-type calcium channel subunit alpha-1s
s2f_0004024001	-1.9797	-0.28229	-4.0272	0.00060707	0.0098917	-0.49581	NID1	nidogen-1
s2f_0001771001	1.7202	-2.6988	4.0264	0.0006082	0.0098987	-0.4976	MACF1B	microtubule-actin cross-linking factor 1-like
s2f_0000073035	-1.7235	0.72078	-4.0247	0.00061064	0.0099272	-0.50149	ADAMTS13	a disintegrin and metalloproteinase with thrombospondin motifs 13
s2f_0000529001	1.9666	1.1861	4.0242	0.00061146	0.009929	-0.50278	BMP6	bone morphogenetic protein 6
s2f_0005732001	1.6436	-0.83127	4.0231	0.00061308	0.0099441	-0.50535	RUNDC3B	run domain-containing protein 3b
s2f_0000152010	1.1441	7.2854	4.0215	0.00061533	0.0099692	-0.50889	TXN	thioredoxin
s2f_0000131023	-1.6435	5.6933	-4.0201	0.00061743	0.0099918	-0.51218	LAMA2	laminin subunit alpha-1
s2f_0001653004	1.1348	0.79635	4.0178	0.00062084	0.010036	-0.51751	EFNA1	ephrin-a1
s2f_0001241001	-2.3167	5.725	-4.0157	0.00062401	0.010075	-0.52245	AMPD1	amp deaminase 3 isoform x1
s2f_0000097003	2.3507	-1.0484	4.0151	0.00062489	0.010078	-0.5238	FMNL1	formin-like protein 1
s2f_0000015025	1.0775	-0.34977	4.0134	0.00062747	0.010108	-0.52779	KLHL18	kelch-like protein 18
s2f_0000998005	-2.1786	6.2824	-4.0113	0.0006306	0.010147	-0.53261	HACD1	very-long-chain (3r)-3-hydroxyacyl-coa dehydratase 2
s2f_0004494002	1.0931	3.5098	4.0098	0.00063289	0.010173	-0.53611	PCK2	phosphoenolpyruvate carboxykinase [gtp], mitochondrial
s2f_0008369003	1.3521	-2.5694	4.0074	0.00063649	0.010219	-0.54161	KIAA1671.S	uncharacterized protein kiaa1671 homolog isoform x1
s2f_0000590001	-1.0467	3.5459	-4.0033	0.00064275	0.010308	-0.55108	SETD3	histone-lysine n-methyltransferase setd3
s2f_0002469009	-1.8409	-0.68099	-4.0028	0.00064357	0.010309	-0.5523	APOBEC2	probable c->u-editing enzyme apobec-2
s2f_0002596004	-1.5373	1.3026	-4.001	0.00064626	0.010341	-0.55634	BRCA1	breast cancer type 1 susceptibility protein isoform x1
s2f_0011075001	1.6297	-2.4988	3.9985	0.00065018	0.010392	-0.56218	GPBAR1	g-protein coupled bile acid receptor 1
s2f_0005540003	1.7663	0.52634	3.9974	0.00065196	0.010409	-0.56484	LDLRAD4	low-density lipoprotein receptor class a domain-containing protein 4 isoform x1
s2f_0000049020	-1.8125	1.248	-3.9957	0.00065456	0.010427	-0.56868	SLC22A16	solute carrier family 22 member 16
s2f_0001741003	-1.5856	8.0201	-3.9952	0.00065533	0.010428	-0.56983	PGM1	phosphoglucomutase-like protein 5
s2f_0004068004	-1.5396	0.27128	-3.9917	0.00066084	0.010503	-0.57792	MCRIP2	mapk regulated corepressor interacting protein 2
s2f_0005013004	-2.0706	-1.2008	-3.9903	0.00066313	0.010528	-0.58127	STON1	stonin-1
s2f_0003900003	1.4842	-1.4102	3.9892	0.0006648	0.010543	-0.5837	LRMP	lymphoid-restricted membrane protein
s2f_0004463004	-1.8647	-2.1368	-3.9858	0.00067019	0.010607	-0.59151	SNAI3	zinc finger protein snai3
s2f_0000987006	-1.5481	9.0836	-3.9857	0.00067034	0.010607	-0.59172	LDHA	l-lactate dehydrogenase a chain
s2f_0002615002	1.3697	1.5842	3.9845	0.00067235	0.010627	-0.59461	HIVEP1	zinc finger protein 40 isoform x1
s2f_0000044042	1.9447	-1.6665	3.9836	0.0006738	0.010638	-0.5967	CD53	leukocyte surface antigen cd53
s2f_0001508003	1.2177	4.182	3.9828	0.00067499	0.010645	-0.59841	GNSB	n-acetylglucosamine-6-sulfatase-like
s2f_0004057002	-1.3291	1.6734	-3.9777	0.00068327	0.010764	-0.61019	UVRAG	uv radiation resistance-associated gene protein
s2f_0002973003	-1.6229	1.7618	-3.9758	0.00068641	0.010801	-0.61463	ORAI1	calcium release-activated calcium channel protein 1
s2f_0001145003	-2.2378	11.29	-3.9747	0.00068826	0.010809	-0.61724	CKM	creatine kinase m-type
s2f_0000533003	-1.5871	0.71035	-3.9746	0.00068839	0.010809	-0.61742	ENPP2	ectonucleotide pyrophosphatase/phosphodiesterase family member 2-like
s2f_0000011049	-2.1731	1.3456	-3.9741	0.00068924	0.01081	-0.61861	MYLK3	myosin light chain kinase 2, skeletal/cardiac muscle
s2f_0000805004	1.2078	2.0458	3.9734	0.00069033	0.010815	-0.62013	VAMP8	vesicle-associated membrane protein 8
s2f_0000123003	1.2746	1.5922	3.9719	0.00069289	0.010843	-0.62372	STK10	serine/threonine-protein kinase 10
s2f_0000894005	1.1857	1.6425	3.9679	0.00069946	0.010934	-0.63284	TLE3	transducin-like enhancer protein 3 isoform x1
s2f_0000921006	1.9196	-1.2471	3.9661	0.00070262	0.010971	-0.63719	FLVCR1	feline leukemia virus subgroup c receptor-related protein 1
s2f_0000257007	-2.01	3.4931	-3.9644	0.00070548	0.010992	-0.64113	SMTNL2	smoothelin-like protein 2
s2f_0000256002	-1.1613	1.613	-3.9629	0.00070789	0.011004	-0.64443	LRP4	low-density lipoprotein receptor-related protein 4
s2f_0001771003	-1.0513	3.7011	-3.9629	0.00070794	0.011004	-0.64449	DST	dystonin isoform x1
s2f_0003227001	-1.1754	1.3618	-3.9625	0.00070856	0.011004	-0.64534	RRAGD	ras-related gtp-binding protein d
s2f_0006729002	-1.3367	2.089	-3.9613	0.00071061	0.011024	-0.64813	SMS	spermine synthase
s2f_0005092001	-1.9002	5.3824	-3.9571	0.0007178	0.011123	-0.65787	AGL	glycogen debranching enzyme isoform x1
s2f_0000570006	1.3005	1.7452	3.9566	0.00071864	0.011124	-0.65899	DCBLD1	discoidin, cub and lccl domain-containing protein 1 isoform x1
s2f_0009018002	-1.9426	1.7806	-3.9538	0.00072347	0.011181	-0.66547	PBXIP1	pre-b-cell leukemia transcription factor-interacting protein 1 isoform x1
s2f_0000270022	1.1124	5.0826	3.9536	0.00072391	0.011181	-0.66606	EPHA1	ephrin type-a receptor 1
s2f_0000533001	-1.7882	2.0573	-3.9528	0.00072524	0.011188	-0.66783	ENPP2	ectonucleotide pyrophosphatase/phosphodiesterase family member 2 isoform x1
s2f_0001825001	-1.0391	7.0771	-3.9521	0.00072648	0.011188	-0.66948	DLD	dihydrolipoyl dehydrogenase, mitochondrial
s2f_0007395004	-1.677	0.38132	-3.9509	0.00072847	0.011188	-0.67213	PKDCC	extracellular tyrosine-protein kinase pkdcc
s2f_0000084044	1.5476	-2.8925	3.9508	0.00072863	0.011188	-0.67234	LYL1	protein lyl-1
s2f_0000014038	1.6542	-0.92842	3.9507	0.00072893	0.011188	-0.67273	MYO1G	unconventional myosin-ig
s2f_0004311002	-1.2832	2.1238	-3.9506	0.00072904	0.011188	-0.67288	NDUFAF5	arginine-hydroxylase ndufaf5, mitochondrial isoform x1
s2f_0009088001	-1.4762	3.5796	-3.949	0.00073179	0.011218	-0.67652	NEXN	nexilin isoform x1
s2f_0000787005	-2.2251	7.7452	-3.9481	0.0007334	0.011231	-0.67865	AK5	adenylate kinase isoenzyme 5
s2f_0002181002	-1.3442	4.5217	-3.9435	0.00074148	0.011311	-0.68923	CCNG1	cyclin-g1
s2f_0000770003	-1.6879	7.525	-3.9432	0.00074207	0.011311	-0.69	ALDOC	fructose-bisphosphate aldolase c
s2f_0002147002	-2.5011	2.4522	-3.9429	0.00074264	0.011311	-0.69074	SI:CH211-51C14.1	protein kinase c and casein kinase substrate in neurons protein 3-like
s2f_0001492004	-1.004	7.9852	-3.94	0.00074781	0.011378	-0.69745	ACO2	aconitate hydratase, mitochondrial
s2f_0008092004	1.5171	-2.1816	3.9391	0.00074942	0.01139	-0.69953	RGCC	regulator of cell cycle rgcc-like
s2f_0004227001	-1.4517	-1.3603	-3.9382	0.000751	0.011402	-0.70157	s2f_0004227001	hypothetical protein
s2f_0006244002	-1.4265	-1.1846	-3.9371	0.00075288	0.011411	-0.70397	LDLRAD3	low-density lipoprotein receptor class a domain-containing protein 3 isoform x1
s2f_0005411001	-1.3296	-0.38037	-3.9366	0.00075394	0.011411	-0.70533	KBTBD13	kelch repeat and btb domain-containing protein 13
s2f_0002101001	-1.4021	3.1215	-3.9365	0.00075402	0.011411	-0.70543	CAV1	caveolin-1
s2f_0000551007	1.0817	2.6115	3.9339	0.00075871	0.011458	-0.71143	TRAF6	tnf receptor-associated factor 6
s2f_0001256006	-1.7205	8.0731	-3.9332	0.00076004	0.011466	-0.71312	PYGM	glycogen phosphorylase, muscle form
s2f_0006222001	-1.9751	2.0304	-3.9316	0.00076294	0.011497	-0.7168	PDE4DIP	myomegalin-like
s2f_0001772002	1.3802	1.7571	3.9307	0.00076458	0.01151	-0.71888	TSC22D2	tsc22 domain family protein 2 isoform x1
s2f_0000060012	1.0806	3.8634	3.9267	0.0007719	0.011608	-0.72809	RHOV	rho-related gtp-binding protein rhov
s2f_0008095001	-1.3676	-0.11385	-3.9255	0.00077409	0.011628	-0.73082	PDGFRL	platelet-derived growth factor receptor-like protein
s2f_0005827002	-1.4263	1.66	-3.9231	0.00077865	0.011685	-0.73649	METTL22	methyltransferase-like protein 22
s2f_0000917012	-2.2215	5.5933	-3.9202	0.00078389	0.011739	-0.74297	MYBPC3	myosin-binding protein c, cardiac-type
s2f_0014797001	-1.1937	-1.1855	-3.9171	0.00078985	0.011811	-0.75029	SI:CH1073-224N8.1	zinc finger protein 239-like
s2f_0001023009	1.5244	-1.0071	3.9168	0.00079038	0.011811	-0.75094	TEKT1	tektin-1
s2f_0003123001	-1.4396	5.2937	-3.9159	0.00079201	0.011823	-0.75293	FXR2	fragile x mental retardation syndrome-related protein 2
s2f_0003172001	1.9104	-0.71434	3.9139	0.00079593	0.011869	-0.7577	SPRED1	sprouty-related, evh1 domain-containing protein 1
s2f_0007496002	-1.8441	2.6212	-3.9107	0.00080189	0.011945	-0.76491	SGCB	beta-sarcoglycan
s2f_0003148008	-1.8796	-1.3676	-3.9089	0.00080545	0.011986	-0.76918	CDC42EP3	cdc42 effector protein 3
s2f_0004308003	1.139	1.335	3.9064	0.00081028	0.012045	-0.77495	TLCD1	calfacilitin
s2f_0000229041	1.3878	-2.2466	3.905	0.00081305	0.012074	-0.77825	CX3CR1	cx3c chemokine receptor 1
s2f_0001171001	1.0083	3.321	3.9043	0.00081426	0.012079	-0.77968	SPRYD3	spry domain-containing protein 3
s2f_0000009007	-1.2708	3.3863	-3.9038	0.0008152	0.01208	-0.7808	MAP3K20	mitogen-activated protein kinase kinase kinase 20 isoform x1
s2f_0002487003	1.4716	-0.94415	3.9024	0.00081795	0.012109	-0.78406	TACC1	transforming acidic coiled-coil-containing protein 1 isoform x1
s2f_0001971002	-1.1324	6.9453	-3.9019	0.00081908	0.012112	-0.78538	ADSSL1	adenylosuccinate synthetase isozyme 1
s2f_0008791002	1.3031	-0.56723	3.9014	0.00081991	0.012112	-0.78636	CUNH1ORF116	specifically androgen-regulated gene protein
s2f_0002554002	-1.1754	1.2478	-3.8988	0.00082505	0.012176	-0.79239	ENAH	protein enabled homolog isoform x1
s2f_0001596004	1.166	2.2078	3.8967	0.00082922	0.012221	-0.79727	EPS8L1	epidermal growth factor receptor kinase substrate 8-like protein 1
s2f_0000717005	-1.6443	4.1859	-3.8946	0.0008334	0.012261	-0.80212	ACSS1	acetyl-coenzyme a synthetase 2-like, mitochondrial
s2f_0004372001	1.4876	-2.6604	3.8933	0.00083589	0.012279	-0.805	TRIM67	tripartite motif-containing protein 67 isoform x1
s2f_0211881001	1.9108	-0.86195	3.893	0.00083653	0.012279	-0.80574	s2f_0211881001	translation initiation factor if-2-like
s2f_0000397004	1.5279	-0.84332	3.8924	0.00083783	0.012279	-0.80724	CASP10	caspase-10
s2f_0001318002	-1.0876	0.46831	-3.8922	0.00083809	0.012279	-0.80754	LDHD	probable d-lactate dehydrogenase, mitochondrial
s2f_0000657002	-1.2405	-0.34684	-3.891	0.00084058	0.012298	-0.8104	E2F1	transcription factor e2f1
s2f_0000002103	1.2685	2.0779	3.8907	0.00084111	0.012298	-0.81101	DLX3	homeobox protein dlx-3
s2f_0000270009	1.3931	2.1558	3.8891	0.00084436	0.012333	-0.81473	EPHA1	ephrin type-a receptor 1
s2f_0006772002	-1.7406	4.1623	-3.8873	0.00084796	0.012364	-0.81884	BBS5	bardet-biedl syndrome 5 protein
s2f_0004932003	-1.3682	0.59591	-3.8862	0.00085033	0.012382	-0.82154	RAB40B	ras-related protein rab-40b
s2f_0000039015	1.6471	-0.2394	3.8851	0.00085257	0.012398	-0.82408	RAB15	ras-related protein rab-15
s2f_0001763006	1.2504	2.3604	3.8845	0.00085369	0.012398	-0.82534	VPS37B	vacuolar protein sorting-associated protein 37b
s2f_0000607002	1.4183	-0.76509	3.8844	0.00085401	0.012398	-0.82571	RAB7B	ras-related protein rab-7b
s2f_0008040001	1.3182	-2.8639	3.8836	0.0008555	0.0124	-0.82739	PSTK	l-seryl-trna(sec) kinase
s2f_0002241002	-2.0582	5.8161	-3.8834	0.0008559	0.0124	-0.82784	HHATL	protein-cysteine n-palmitoyltransferase hhat-like protein
s2f_0000028047	-1.8114	1.3291	-3.8829	0.00085692	0.012402	-0.82899	PITX2	pituitary homeobox 3
s2f_0000001005	1.8183	1.1187	3.8814	0.00086007	0.012427	-0.83253	ST14A	suppressor of tumorigenicity 14 protein homolog
s2f_0000028010	-1.5188	-2.1217	-3.8811	0.00086076	0.012427	-0.83331	ARX	aristaless-related homeobox protein-like
s2f_0009159001	-1.4544	0.75773	-3.8808	0.00086125	0.012427	-0.83386	NUSAP1	nucleolar and spindle-associated protein 1
s2f_0001901001	1.3891	-2.9572	3.8778	0.00086749	0.012504	-0.84082	ODF3B	outer dense fiber protein 3b
s2f_0001026005	1.3884	-2.9792	3.8768	0.00086962	0.012522	-0.8432	MRC1	macrophage mannose receptor 1
s2f_0002775005	-2.3874	0.37972	-3.8749	0.00087344	0.012564	-0.84742	LGI1	leucine-rich glioma-inactivated protein 1 isoform x1
s2f_0001314009	1.5038	-1.2899	3.873	0.0008775	0.012599	-0.85189	NECTIN1	nectin-1-like
s2f_0002142004	1.5816	-2.3758	3.8729	0.00087761	0.012599	-0.85202	P2RY14	p2y purinoceptor 14
s2f_0001869001	-1.4819	3.2493	-3.8666	0.00089095	0.012777	-0.86658	SLC41A3	solute carrier family 41 member 3 isoform x1
s2f_0003671001	-1.1	6.0024	-3.8612	0.00090251	0.01293	-0.87902	NDUFA5	nadh dehydrogenase [ubiquinone] 1 alpha subcomplex subunit 5
s2f_0000803005	-1.2478	5.0895	-3.8604	0.00090422	0.012942	-0.88084	SMYD2	n-lysine methyltransferase smyd2
s2f_0004095001	-1.8024	0.29387	-3.859	0.00090732	0.012973	-0.88414	TMEM233	transmembrane protein 233
s2f_0003148001	1.4407	-1.5359	3.8569	0.00091189	0.013025	-0.88899	CDC42EP1A	cdc42 effector protein 1-like
s2f_0009950002	1.136	5.0969	3.8564	0.00091299	0.013028	-0.89015	SCEL	sciellin isoform x1
s2f_0002805001	1.0258	2.5498	3.8554	0.00091507	0.013045	-0.89235	ELL2	rna polymerase ii elongation factor ell2
s2f_0000027033	-1.6016	1.8666	-3.8546	0.00091689	0.013057	-0.89426	BCHE	cholinesterase
s2f_0005267002	-1.195	0.48735	-3.8537	0.00091892	0.013073	-0.8964	TELO2	telomere length regulation protein tel2 homolog
s2f_0000050025	1.5619	-2.4093	3.8528	0.00092091	0.013089	-0.89849	VMN2R19, EG232358	vomeronasal type-2 receptor 26-like
s2f_0008471002	-1.7206	1.5374	-3.8495	0.00092813	0.013165	-0.90603	CCDC3	coiled-coil domain-containing protein 3
s2f_0000841006	-2.1616	1.8087	-3.8472	0.00093312	0.013222	-0.9112	MACROD2	adp-ribose glycohydrolase macrod1 isoform x1
s2f_0009647001	1.3528	-2.3368	3.8451	0.00093782	0.013276	-0.91604	CFLAR	casp8 and fadd-like apoptosis regulator isoform x1
s2f_0005545001	1.6708	2.9325	3.8439	0.00094062	0.01328	-0.91891	UGCG	ceramide glucosyltransferase
s2f_0001477004	1.4996	-2.706	3.8437	0.00094094	0.01328	-0.91925	RPL10	60s ribosomal protein l10
s2f_0000541001	1.0319	1.7433	3.8426	0.00094357	0.013299	-0.92194	RPUSD2	rna pseudouridylate synthase domain-containing protein 2
s2f_0000244010	1.2002	-2.7274	3.8423	0.00094413	0.013299	-0.92251	LIPK	lipase member k isoform x1
s2f_0001000015	2.0854	-0.58181	3.8415	0.00094601	0.013312	-0.92443	ST8SIA4	cmp-n-acetylneuraminate-poly-alpha-2, 8-sialyltransferase
s2f_0001063004	-1.6216	1.3501	-3.8386	0.00095246	0.01339	-0.93098	ISCA1	iron-sulfur cluster assembly 1 homolog, mitochondrial
s2f_0000949001	1.8777	-1.5166	3.8365	0.00095728	0.013437	-0.93585	SI:CH211-106H11.3	protein cyr61-like
s2f_0007885001	1.0963	2.3953	3.8363	0.00095771	0.013437	-0.93628	RP2	protein xrp2
s2f_0001713001	1.653	-0.41136	3.8325	0.0009666	0.013549	-0.9452	GAS2L2	gas2-like protein 2
s2f_0001598004	3.2119	3.7958	3.8315	0.00096887	0.013567	-0.94746	RRAD	gtp-binding protein rad
s2f_0000291020	-1.6036	2.2208	-3.831	0.0009699	0.013568	-0.94848	HSPB7	heat shock protein beta-7
s2f_0001498001	1.1635	6.7428	3.8298	0.00097263	0.013593	-0.9512	TKT	transketolase
s2f_0000015024	-1.6333	-0.97391	-3.829	0.00097461	0.013607	-0.95315	KLHL23	kelch-like protein 23
s2f_0005546001	1.595	-2.7681	3.8279	0.00097719	0.01363	-0.95571	STC1	stanniocalcin-1
s2f_0002450002	1.2789	0.64892	3.8266	0.00098031	0.013658	-0.95878	BTBD11	ankyrin repeat and btb/poz domain-containing protein btbd11 isoform x1
s2f_0000229030	1.9536	-2.5368	3.8262	0.00098114	0.013658	-0.95959	s2f_0000229030	c-x-c chemokine receptor type 2-like
s2f_0004190003	1.241	2.1699	3.8245	0.0009851	0.013679	-0.96348	SKI	ski oncogene
s2f_0000907008	-1.3448	1.3054	-3.8244	0.00098529	0.013679	-0.96366	SORCS2	vps10 domain-containing receptor sorcs2 isoform x1
s2f_0001478007	1.4476	-2.1261	3.8243	0.00098552	0.013679	-0.96389	UNC5B	netrin receptor unc5b isoform x1
s2f_0000451008	1.4231	-0.92042	3.8223	0.00099019	0.013731	-0.96845	SLC39A12	zinc transporter zip4
s2f_0000453010	-1.9877	10.124	-3.8206	0.00099439	0.013775	-0.97253	ATP2A3	sarcoplasmic/endoplasmic reticulum calcium atpase 1 isoform x1
s2f_0008591001	-2.0212	-0.86588	-3.8202	0.00099531	0.013775	-0.97342	AKAP12	a-kinase anchor protein 12 isoform x1
s2f_0000901013	1.6492	-1.3195	3.8185	0.00099936	0.013817	-0.97734	SLC5A10	sodium/glucose cotransporter 5
s2f_0015758001	-1.8502	-0.11982	-3.818	0.0010006	0.013821	-0.97852	HRC	sarcoplasmic reticulum histidine-rich calcium-binding protein
s2f_0002465001	-1.3886	-0.84795	-3.8168	0.0010035	0.013847	-0.98128	BLF	gastrula zinc finger protein xlcgf57.1-like
s2f_0001996005	1.0946	3.2031	3.8159	0.0010055	0.013861	-0.98321	RBMS1	rna-binding motif, single-stranded-interacting protein 1 isoform x1
s2f_0003410004	1.3753	0.12445	3.8119	0.0010151	0.013981	-0.99243	TRIB3	tribbles homolog 3
s2f_0003264003	1.5076	-1.3118	3.8106	0.0010184	0.014013	-0.99554	SH2B3	sh2b adapter protein 3
s2f_0008600001	-1.6803	3.8971	-3.8085	0.0010233	0.014067	-1.0002	COL6A2	collagen alpha-2(vi) chain-like
s2f_0000892005	-1.5154	1.1727	-3.8067	0.0010278	0.014102	-1.0044	CDH13	cadherin-13 isoform x1
s2f_0001803007	1.4773	-0.34254	3.8067	0.0010279	0.014102	-1.0045	F2RL1.2	proteinase-activated receptor 2-like
s2f_0000064032	-2.2753	2.0536	-3.8055	0.0010309	0.014114	-1.0073	SLC16A3	monocarboxylate transporter 4
s2f_0000270002	-2.0644	-0.69548	-3.8054	0.001031	0.014114	-1.0074	EPHA3	ephrin type-a receptor 3 isoform x1
s2f_0003060003	-1.5516	0.024261	-3.805	0.001032	0.014114	-1.0083	CCDC88A	girdin isoform x1
s2f_0001924004	-1.3738	1.2363	-3.8047	0.0010327	0.014114	-1.009	TEAD4	transcriptional enhancer factor tef-3 isoform x1
s2f_0004190004	1.6164	-0.014874	3.8043	0.0010337	0.014114	-1.0099	SKIL	ski-like protein
s2f_0000492018	3.0989	2.3665	3.8038	0.001035	0.014118	-1.0111	s2f_0000492018	hemoglobin cathodic subunit beta-like
s2f_0001351002	-1.0419	9.3847	-3.8032	0.0010365	0.014126	-1.0125	IDH2	isocitrate dehydrogenase [nadp], mitochondrial
s2f_0001182003	1.3941	-0.58109	3.8009	0.0010421	0.014159	-1.0177	ACAP3	arf-gap with coiled-coil, ank repeat and ph domain-containing protein 3-like isoform x1
s2f_0000023004	-1.9104	5.35	-3.8008	0.0010425	0.014159	-1.0181	TRIM72	tripartite motif-containing protein 72
s2f_0005262002	-1.6216	-0.53442	-3.8007	0.0010425	0.014159	-1.0181	CHODL	chondrolectin
s2f_0000145007	1.4229	0.065536	3.8006	0.0010429	0.014159	-1.0185	NCS1	neuronal calcium sensor 1
s2f_0000182016	-1.5173	6.4995	-3.7998	0.0010449	0.014173	-1.0203	ANXA6	annexin a6 isoform x1
s2f_0000023059	1.4366	-1.7357	3.7977	0.0010501	0.014218	-1.0251	TRIM50	e3 ubiquitin-protein ligase trim50
s2f_0003602002	1.1095	1.9073	3.7976	0.0010503	0.014218	-1.0253	GNPNAT1	glucosamine 6-phosphate n-acetyltransferase
s2f_0003735004	1.9072	-2.4455	3.7971	0.0010516	0.014222	-1.0264	DSG4	desmoglein-4
s2f_0001164010	-1.3005	2.7855	-3.7966	0.0010529	0.014226	-1.0276	TENM3	teneurin-3 isoform x1
s2f_0000206019	1.3123	3.2672	3.7933	0.0010613	0.01432	-1.0353	CLDN3C	claudin-3-like
s2f_0000882004	1.3583	-0.63656	3.7928	0.0010625	0.01432	-1.0364	BAHD1	bromo adjacent homology domain-containing 1 protein
s2f_0000051008	-1.2967	2.2964	-3.7926	0.0010629	0.01432	-1.0367	PCDH18	protocadherin-18 isoform x1
s2f_0010481001	-1.8668	-1.1587	-3.7905	0.0010683	0.014367	-1.0416	MLIP	muscular lmna-interacting protein isoform x1
s2f_0004507002	1.1099	1.9841	3.7904	0.0010685	0.014367	-1.0418	SLC35F6	solute carrier family 35 member f6
s2f_0002606006	1.541	-0.64658	3.7899	0.0010698	0.014367	-1.043	FRMPD4	ferm and pdz domain-containing protein 4 isoform x1
s2f_0002163002	-1.5501	8.7792	-3.789	0.0010722	0.014367	-1.0451	TPM2	tropomyosin beta chain isoform x1
s2f_0000014044	-2.1339	9.0878	-3.7889	0.0010723	0.014367	-1.0453	MYH6	myosin-7-like
s2f_0001429001	1.3066	-1.739	3.7889	0.0010724	0.014367	-1.0453	SLC18A1	chromaffin granule amine transporter
s2f_0002833002	-2.1481	2.7604	-3.7882	0.0010742	0.014378	-1.0469	MYOM1	myomesin-1 isoform x1
s2f_0008995002	-1.7046	1.8354	-3.7862	0.0010794	0.014433	-1.0515	CMYA5	cardiomyopathy-associated protein 5
s2f_0003958002	-1.2661	0.69699	-3.7833	0.0010867	0.014507	-1.0581	DLK1	protein delta homolog 1
s2f_0002444002	1.8603	-1.6766	3.7832	0.0010869	0.014507	-1.0583	BIN2	bridging integrator 2
s2f_0000051046	1.7808	-1.394	3.7817	0.0010909	0.014546	-1.0618	PCDHA5	protocadherin alpha-6
s2f_0000736001	1.5339	-0.96065	3.7809	0.0010929	0.01456	-1.0636	PTGIR	prostacyclin receptor
s2f_0007822004	1.8384	-1.3234	3.7758	0.0011065	0.014699	-1.0755	TPRN	taperin
s2f_0009015001	-1.6126	-0.18926	-3.7725	0.001115	0.014773	-1.0829	EMILIN3	emilin-3
s2f_0003084003	1.2083	0.81853	3.7725	0.0011152	0.014773	-1.083	CALHM4	calcium homeostasis modulator protein 4
s2f_0001901003	1.4135	-2.2513	3.7717	0.0011172	0.014775	-1.0848	ODF3B	outer dense fiber protein 3-like
s2f_0000862002	1.4968	-2.4372	3.7716	0.0011174	0.014775	-1.0849	PPP2R2C	protein phosphatase 2, regulatory subunit b, gamma isoform x1
s2f_0009263001	-1.5517	-1.604	-3.7709	0.0011194	0.014788	-1.0867	TMEM82	transmembrane protein 82
s2f_0000131008	-1.4096	5.6914	-3.7702	0.0011213	0.014799	-1.0882	LAMB2	laminin subunit beta-1
s2f_0000952002	-1.1887	0.14717	-3.7687	0.0011251	0.014817	-1.0916	SLC35C2	solute carrier family 35 member c2
s2f_0001923006	1.2102	2.3199	3.7684	0.0011261	0.014817	-1.0924	CIB2	calcium and integrin-binding family member 2 isoform x1
s2f_0578216001	1.5818	-2.8639	3.7682	0.0011265	0.014817	-1.0927	s2f_0578216001	uncharacterized protein loc101072313
s2f_0005338003	-1.0857	3.4715	-3.7675	0.0011285	0.014817	-1.0944	SGCE	epsilon-sarcoglycan isoform x1
s2f_0000206027	1.1621	3.8621	3.7673	0.0011289	0.014817	-1.0947	CLDN4	claudin-4
s2f_0006107004	1.9565	-1.1808	3.7653	0.0011343	0.014862	-1.0994	SLA	src-like-adapter isoform x1
s2f_0000444008	-1.4807	0.25892	-3.7653	0.0011344	0.014862	-1.0994	PRSS16	putative serine protease k12h4.7
s2f_0007305001	-1.9135	2.8216	-3.7616	0.0011445	0.014981	-1.108	SLC37A4	glucose-6-phosphate exchanger slc37a4 isoform x1
s2f_0000505002	-1.3261	0.73205	-3.7591	0.0011513	0.015056	-1.1137	YPEL3	protein yippee-like 3
s2f_0000583005	2.3416	7.8103	3.7586	0.0011526	0.015056	-1.1148	TGM3	protein-glutamine gamma-glutamyltransferase e
s2f_0007730001	-1.6074	-0.75216	-3.7582	0.0011537	0.015056	-1.1157	IYD	iodotyrosine deiodinase 1
s2f_0000021012	-1.1393	2.208	-3.7576	0.0011554	0.015056	-1.1171	PTPRT	receptor-type tyrosine-protein phosphatase mu isoform x1
s2f_0001986006	-2.3108	9.1516	-3.7575	0.0011557	0.015056	-1.1173	PVALB3	parvalbumin beta-like
s2f_0006911002	-1.3682	-0.87276	-3.7569	0.0011572	0.015056	-1.1187	HECA	headcase protein homolog
s2f_0005037001	1.2868	-2.097	3.7565	0.0011583	0.015056	-1.1195	FRMD4B	ferm domain-containing protein 4b isoform x1
s2f_0001295005	1.8813	-1.4479	3.7564	0.0011587	0.015056	-1.1199	SLC8A1	sodium/calcium exchanger 1 isoform x1
s2f_0000595009	1.6427	-2.0813	3.7547	0.0011634	0.015102	-1.1238	HS3ST6	heparan sulfate glucosamine 3-o-sulfotransferase 6
s2f_0002833001	-2.5601	6.8409	-3.7537	0.001166	0.015102	-1.126	MYOM2	myomesin-2
s2f_0000987001	-1.1833	4.8534	-3.7533	0.0011671	0.015102	-1.1268	LDHAL6B	l-lactate dehydrogenase a chain
s2f_0003909002	-1.3013	3.7449	-3.7532	0.0011676	0.015102	-1.1272	USP28	ubiquitin carboxyl-terminal hydrolase 28 isoform x1
s2f_0000404005	1.0324	1.0182	3.7532	0.0011676	0.015102	-1.1272	CCNT1	cyclin-t1
s2f_0000051032	2.0394	-2.1816	3.7518	0.0011714	0.015125	-1.1304	PCDH1G18	protocadherin beta-16-like
s2f_0002833005	-1.737	1.2877	-3.7513	0.0011728	0.015125	-1.1315	MYOM1A	myomesin 1a (skelemin) isoform x1
s2f_0001305008	-1.5318	4.8939	-3.7507	0.0011744	0.015125	-1.1329	PDLIM3	pdz and lim domain protein 3 isoform x1
s2f_0010846001	-2.0418	1.6515	-3.7506	0.0011746	0.015125	-1.133	SMIM11A	small integral membrane protein 11a
s2f_0002058004	-1.3931	2.0969	-3.7479	0.0011822	0.015186	-1.1392	JPH1	junctophilin-1
s2f_0000098006	1.612	0.50151	3.7478	0.0011826	0.015186	-1.1395	SYT1	synaptotagmin-1-like
s2f_0001187014	1.4272	0.38324	3.7468	0.0011855	0.01521	-1.1419	GCNT1	beta-1,3-galactosyl-o-glycosyl-glycoprotein beta-1,6-n-acetylglucosaminyltransferase-like
s2f_0008906001	-1.1392	2.8482	-3.7458	0.0011882	0.015223	-1.1441	RNLS	renalase isoform x1
s2f_0006107001	1.7473	-2.7559	3.7456	0.0011887	0.015223	-1.1445	SLA2	src-like-adapter 2
s2f_0003628001	1.3727	-2.9358	3.7436	0.0011944	0.01527	-1.1491	TYRO3	tyrosine-protein kinase receptor tyro3
s2f_0000318020	-2.2904	0.090515	-3.7436	0.0011945	0.01527	-1.1492	FAT4	protocadherin fat 4
s2f_0005335002	1.3728	-2.1174	3.7427	0.0011972	0.015291	-1.1513	ZDHHC1	probable palmitoyltransferase zdhhc1 isoform x1
s2f_0006363004	1.4022	-2.9358	3.7403	0.001204	0.01536	-1.1568	FSD1	fibronectin type iii and spry domain-containing protein 1
s2f_0002532004	1.7381	-1.7116	3.74	0.0012047	0.01536	-1.1574	RAB11FIP5A	rab11 family-interacting protein 5-like
s2f_0000437006	-1.6309	-0.45482	-3.7363	0.0012154	0.015467	-1.1658	CACNA1D	voltage-dependent l-type calcium channel subunit alpha-1d-like
s2f_0000075024	-1.6182	3.3291	-3.7352	0.0012187	0.015496	-1.1685	CHRNA1	acetylcholine receptor subunit alpha
s2f_0009939001	1.4537	2.5465	3.7324	0.0012267	0.015584	-1.1748	TTC22	tetratricopeptide repeat protein 22
s2f_0000478007	-1.7913	-1.6366	-3.7305	0.0012322	0.01564	-1.1791	DPP10	inactive dipeptidyl peptidase 10-like
s2f_0000062024	1.836	-0.58052	3.7293	0.0012359	0.015673	-1.182	SLC6A2	sodium-dependent noradrenaline transporter
s2f_0000202035	-2.2835	1.449	-3.7278	0.0012402	0.015713	-1.1853	COL6A3	collagen alpha-3(vi) chain-like
s2f_0000073009	-2.0716	1.2745	-3.7243	0.0012506	0.015831	-1.1933	ADAMTS9	a disintegrin and metalloproteinase with thrombospondin motifs 9 isoform x1
s2f_0010455001	1.7428	-2.4884	3.7211	0.0012602	0.015929	-1.2007	ZNF831	zinc finger protein 831
s2f_0000836007	-1.5392	0.18083	-3.721	0.0012606	0.015929	-1.201	GPC5C	glypican-5-like
s2f_0003218003	-1.3343	4.5165	-3.7203	0.0012626	0.015934	-1.2026	NT5C3A	cytosolic 5'-nucleotidase 3a isoform x1
s2f_0000084040	1.4612	-2.9358	3.7201	0.0012632	0.015934	-1.203	ATOH1	protein atonal homolog 1-like
s2f_0009681002	-1.3704	-0.054523	-3.7195	0.0012649	0.01594	-1.2043	ICE1	little elongation complex subunit 1 isoform x1
s2f_0005899004	-1.6861	-0.74667	-3.719	0.0012663	0.01594	-1.2054	MSS51	putative protein mss51 homolog, mitochondrial
s2f_0009113002	-1.1649	1.6042	-3.7188	0.001267	0.01594	-1.2059	PCNX4	pecanex-like protein 4 isoform x1
s2f_0001541004	1.052	5.6911	3.7162	0.001275	0.016011	-1.2119	PLK2	serine/threonine-protein kinase plk2
s2f_0000050031	1.2162	-3.0291	3.7136	0.001283	0.016097	-1.2179	s2f_0000050031	extracellular calcium-sensing receptor-like
s2f_0000728005	-1.1439	7.2944	-3.7127	0.0012855	0.016115	-1.2198	GOT2	aspartate aminotransferase, mitochondrial
s2f_0003306003	1.2844	2.8498	3.7123	0.001287	0.016119	-1.2209	RASSF1	ras association domain-containing protein 1 isoform x1
s2f_0000206046	2.0707	-0.87943	3.7117	0.0012886	0.016126	-1.2222	CLDN29A	claudin-like protein zf-a89
s2f_0000147015	1.9253	-0.95408	3.7098	0.0012945	0.016185	-1.2265	WNT5A	protein wnt-5a
s2f_0002549005	-1.2142	0.72035	-3.7091	0.0012966	0.016197	-1.2281	TNFAIP8L1	tumor necrosis factor alpha-induced protein 8-like protein 1
s2f_0000598008	1.134	-1.7464	3.7082	0.0012993	0.016217	-1.2301	C3AR1	c3a anaphylatoxin chemotactic receptor-like
s2f_0002809003	-1.7469	0.020657	-3.7044	0.0013113	0.016332	-1.2389	KY	kyphoscoliosis peptidase
s2f_0001271008	-1.1418	2.8782	-3.7042	0.001312	0.016332	-1.2394	LARGE2	large xylosyl- and glucuronyltransferase 1
s2f_0000105016	1.2307	3.184	3.7026	0.0013167	0.016377	-1.2429	MMP14	matrix metalloproteinase-14
s2f_0000258010	-1.5796	-0.032883	-3.7019	0.0013189	0.01639	-1.2445	FGF13	fibroblast growth factor 13 isoform x1
s2f_0000100013	1.1813	3.3152	3.7002	0.0013245	0.016445	-1.2486	UBI4	polyubiquitin
s2f_0000221015	-1.0733	-1.0418	-3.6995	0.0013265	0.016456	-1.25	SEPT5B	septin-5-like
s2f_0002780001	-1.0255	0.34534	-3.6981	0.001331	0.016497	-1.2533	TYW3	trna wybutosine-synthesizing protein 3 homolog
s2f_0004494001	1.5777	-0.84642	3.6965	0.0013361	0.016545	-1.2569	BMA-PCK-1	phosphoenolpyruvate carboxykinase [gtp]-like
s2f_0001867004	1.0846	4.6643	3.6955	0.0013393	0.016571	-1.2593	NCCRP1	f-box only protein 50
s2f_0000099014	-1.8442	-1.212	-3.6943	0.0013432	0.016605	-1.2621	H2B	histone h2b 8
s2f_0009151002	1.496	-2.9138	3.6923	0.0013493	0.016664	-1.2664	IQCE	iq domain-containing protein e isoform x1
s2f_0001038006	-1.6639	0.54154	-3.6916	0.0013519	0.016664	-1.2682	GLT8D2	glycosyltransferase 8 domain-containing protein 2
s2f_0005741004	1.4736	-0.80229	3.6911	0.0013533	0.016664	-1.2693	NGFRB	tumor necrosis factor receptor superfamily member 16-like
s2f_0002818003	1.6721	0.37395	3.6909	0.0013538	0.016664	-1.2696	CARD14	caspase recruitment domain-containing protein 14
s2f_0004661002	1.3579	-0.60475	3.69	0.001357	0.016686	-1.2718	GPR65	psychosine receptor-like
s2f_0005258002	-2.3004	4.1202	-3.6897	0.001358	0.016686	-1.2726	CASQ2	calsequestrin-2-like
s2f_0006903002	-1.5244	-0.77543	-3.6885	0.0013618	0.016719	-1.2753	PPP1R1A	protein phosphatase 1 regulatory subunit 1a
s2f_0005621002	1.7756	-0.70328	3.688	0.0013634	0.016723	-1.2764	AVL9	late secretory pathway protein avl9 homolog
s2f_0000046005	1.3226	-2.5694	3.6826	0.0013808	0.016922	-1.2886	HRH2	histamine h2 receptor-like
s2f_0002444006	-1.1824	4.0214	-3.6807	0.0013871	0.016985	-1.293	BIN1	myc box-dependent-interacting protein 1 isoform x1
s2f_0004125003	1.8821	-0.89884	3.6788	0.0013935	0.017038	-1.2974	VWA7	von willebrand factor a domain-containing protein 7-like
s2f_0000134018	1.9038	-1.0012	3.6787	0.0013938	0.017038	-1.2976	KCNK7	potassium channel subfamily k member 7
s2f_0002494006	1.0195	1.4728	3.6778	0.0013967	0.017059	-1.2996	TP53BP2	apoptosis-stimulating of p53 protein 2-like
s2f_0002281003	1.247	-1.8186	3.6764	0.0014015	0.017102	-1.3029	AHRR	aryl hydrocarbon receptor repressor
s2f_0001120009	-1.3808	1.736	-3.6755	0.0014045	0.017125	-1.305	EGFL6	epidermal growth factor-like protein 6
s2f_0002659006	1.4786	1.2326	3.6741	0.0014089	0.017164	-1.308	SESN2	sestrin-2
s2f_0000205016	-1.4068	-0.33093	-3.6724	0.0014149	0.017222	-1.312	TTLL11	tubulin polyglutamylase ttll11
s2f_0009368002	-1.3156	1.0891	-3.6711	0.0014192	0.017245	-1.3149	GNPTG	n-acetylglucosamine-1-phosphotransferase subunit gamma
s2f_0003880003	-1.905	2.1485	-3.67	0.001423	0.017276	-1.3175	MSTN	growth/differentiation factor 8
s2f_0001314014	1.5523	-2.8639	3.6695	0.0014245	0.017278	-1.3186	NECTIN2	nectin-2 isoform x1
s2f_0001954008	1.717	-0.1125	3.6692	0.0014257	0.017278	-1.3193	DNASE1L4.1	deoxyribonuclease gamma-like
s2f_0000323006	1.5738	0.47012	3.6689	0.0014267	0.017278	-1.32	CPA1	carboxypeptidase a1-like
s2f_0007955004	1.2902	-0.79112	3.6681	0.0014292	0.017293	-1.3217	FAM174B	membrane protein fam174b
s2f_0000482018	-1.2921	-0.062269	-3.6669	0.0014332	0.017327	-1.3244	OLFM1	noelin isoform x1
s2f_0002479010	1.2533	-1.2876	3.6664	0.001435	0.017334	-1.3256	FAM83F	protein fam83f
s2f_0003069002	-1.0217	3.8659	-3.6655	0.0014381	0.017356	-1.3277	PSME4	proteasome activator complex subunit 4 isoform x1
s2f_0004903002	1.0445	4.0189	3.665	0.0014399	0.017363	-1.3289	HID1	protein hid1
s2f_0013921001	1.8633	-2.6692	3.664	0.0014432	0.017388	-1.3311	LEP	leptin
s2f_0004359002	1.3102	1.432	3.6627	0.0014476	0.017427	-1.334	GJC4B	gap junction gamma-1 protein-like
s2f_0009977001	-1.9259	-0.90486	-3.6614	0.0014521	0.017466	-1.337	MAP3K7CL	map3k7 c-terminal-like protein isoform x1
s2f_0005498003	-1.0708	1.4923	-3.6585	0.0014622	0.017572	-1.3436	MCC	colorectal mutant cancer protein isoform x1
s2f_0001467006	-1.2331	1.8594	-3.6582	0.0014634	0.017572	-1.3444	MICU3	calcium uptake protein 3, mitochondrial isoform x1
s2f_0000600001	1.4299	-1.2497	3.6569	0.0014678	0.017605	-1.3473	PDE10A	camp and camp-inhibited cgmp 3',5'-cyclic phosphodiesterase 10a isoform x1
s2f_0005120003	1.6279	-0.9342	3.6567	0.0014686	0.017605	-1.3478	MST1R	macrophage-stimulating protein receptor isoform x1
s2f_0007060002	-1.0714	5.4542	-3.655	0.0014743	0.017643	-1.3516	NDUFA10	nadh dehydrogenase [ubiquinone] 1 alpha subcomplex subunit 10, mitochondrial
s2f_0000437014	-1.9853	1.4609	-3.6547	0.0014755	0.017643	-1.3523	CACNA1C	voltage-dependent l-type calcium channel subunit alpha-1c isoform x1
s2f_0011102001	1.3711	1.3973	3.6547	0.0014755	0.017643	-1.3523	DDIT3	dna damage-inducible transcript 3 protein
s2f_0002775007	-1.547	-0.2411	-3.6527	0.0014824	0.01771	-1.3568	LGI1	leucine-rich glioma-inactivated protein 1 isoform x1
s2f_0003550002	-1.347	3.4038	-3.6503	0.0014911	0.017799	-1.3624	UPB1	beta-ureidopropionase
s2f_0001276001	1.1011	0.75647	3.6468	0.0015035	0.017911	-1.3704	SLC37A1	glucose-6-phosphate exchanger slc37a1 isoform x1
s2f_0000533010	-1.1394	2.7358	-3.6466	0.0015042	0.017911	-1.3709	ENPP5	ectonucleotide pyrophosphatase/phosphodiesterase family member 5
s2f_0001749003	1.1806	-0.81613	3.6459	0.0015066	0.017924	-1.3724	SRGAP3	slit-robo rho gtpase-activating protein 3 isoform x1
s2f_0000917007	-2.3516	4.8543	-3.6455	0.0015082	0.017928	-1.3734	MYBPHA	myosin-binding protein h-like
s2f_0005970002	-1.7309	-0.44093	-3.6436	0.001515	0.017994	-1.3777	HYKK	hydroxylysine kinase
s2f_0000456010	1.6812	-0.14772	3.6415	0.0015225	0.018068	-1.3824	HDAC4	histone deacetylase 4 isoform x1
s2f_0004638001	1.3772	-1.5346	3.6399	0.0015282	0.018121	-1.386	CDA	cytidine deaminase
s2f_0000088018	1.7631	-2.1595	3.639	0.0015316	0.018146	-1.3882	KLF16	krueppel-like factor 13
s2f_0000012018	1.243	1.6672	3.6372	0.0015381	0.018208	-1.3922	PRKCH	protein kinase c eta type
s2f_0001960005	-1.1542	2.0572	-3.6367	0.0015401	0.018216	-1.3935	COLGALT2	procollagen galactosyltransferase 2
s2f_0005131003	1.9643	-1.8229	3.6357	0.0015436	0.018243	-1.3957	SI:CH73-379F7.4	urotensin-2 receptor-like
s2f_0004625001	-1.3741	-0.46942	-3.6342	0.001549	0.018269	-1.399	PRS23	serine protease 23-like
s2f_0000041013	1.1511	2.7442	3.6338	0.0015505	0.018269	-1.3999	DNAJB9	dnaj homolog subfamily b member 9
s2f_0002359005	-1.2962	3.7964	-3.6337	0.001551	0.018269	-1.4002	PMP22	peripheral myelin protein 22
s2f_0005513004	-1.2409	0.39368	-3.6311	0.0015606	0.018367	-1.4062	ADPRHL1	protein adp-ribosylarginine hydrolase-like protein 1
s2f_0004568001	-1.1007	2.0009	-3.6248	0.001584	0.018612	-1.4205	NDUFAF6	nadh dehydrogenase (ubiquinone) complex i, assembly factor 6 isoform x1
s2f_0002056005	-1.4502	-2.0116	-3.624	0.0015868	0.018624	-1.4222	ZNF385B	zinc finger protein 385b isoform x1
s2f_0002394002	-1.7524	2.4859	-3.6238	0.0015876	0.018624	-1.4227	USP13	ubiquitin carboxyl-terminal hydrolase 13 isoform x1
s2f_0006458001	1.1622	0.72821	3.6196	0.0016036	0.01878	-1.4323	CALHM1	calcium homeostasis modulator protein 1
s2f_0006414001	1.062	1.3	3.6187	0.0016071	0.018805	-1.4343	CDC42EP5	cdc42 effector protein 5
s2f_0000051019	1.8233	-1.7965	3.618	0.0016098	0.018822	-1.436	PCDHB6	protocadherin beta-4
s2f_0000246023	-1.9363	1.0082	-3.6169	0.0016139	0.018854	-1.4384	PRELP	prolargin
s2f_0001740005	1.6254	-0.48023	3.6142	0.0016245	0.018947	-1.4447	LINGO2	leucine-rich repeat and immunoglobulin-like domain-containing nogo receptor-interacting protein 2
s2f_0000015027	1.7286	-0.88387	3.6136	0.0016266	0.018956	-1.4459	KLHL6	kelch-like protein 6
s2f_0003139004	1.5325	0.046256	3.6126	0.0016305	0.018986	-1.4482	SH3D21	sh3 domain-containing protein 21 isoform x1
s2f_0146589001	1.347	0.19755	3.6116	0.0016343	0.018991	-1.4504	LJ0G3V0056119.1	(kazusa) -
s2f_0004901003	1.0714	-1.4834	3.611	0.0016368	0.018991	-1.4519	CEMIP	cell migration-inducing and hyaluronan-binding protein
s2f_0000076033	1.5284	-0.84878	3.6109	0.0016371	0.018991	-1.4521	DMBT1	deleted in malignant brain tumors 1 protein-like
s2f_0005110002	1.1179	1.383	3.6108	0.0016376	0.018991	-1.4524	MDM2	e3 ubiquitin-protein ligase mdm2
s2f_0001066002	1.2247	-0.83316	3.6093	0.0016434	0.019023	-1.4558	PRICKLE3	prickle planar cell polarity protein 3 isoform x1
s2f_0002036004	1.4454	-2.9358	3.609	0.0016444	0.019023	-1.4564	RPS13	40s ribosomal protein s13
s2f_0003110002	-1.2119	1.4188	-3.6078	0.0016491	0.019063	-1.4592	SNTB2	beta-2-syntrophin
s2f_0001914001	-1.6587	0.7744	-3.6072	0.0016516	0.019064	-1.4606	KANK2	kn motif and ankyrin repeat domain-containing protein 2
s2f_0002399002	1.3463	-0.19818	3.6071	0.001652	0.019064	-1.4608	BCAR1	breast cancer anti-estrogen resistance protein 1 isoform x1
s2f_0002382006	-1.2068	1.2593	-3.6065	0.0016541	0.019073	-1.462	SPRY1	protein sprouty homolog 1
s2f_0000075020	-2.0516	2.9717	-3.6062	0.0016554	0.019073	-1.4628	CHRNB1	acetylcholine receptor subunit beta
s2f_0001779005	2.0044	-0.69063	3.6057	0.0016572	0.019078	-1.4638	ACE	angiotensin-converting enzyme-like
s2f_0000051020	1.6362	-1.6671	3.6045	0.0016621	0.019109	-1.4666	s2f_0000051020	protocadherin beta-16-like
s2f_0001778004	-1.7514	2.4752	-3.6044	0.0016625	0.019109	-1.4669	SPON2	spondin-2
s2f_0000765004	1.2264	-1.4219	3.6037	0.0016654	0.019127	-1.4686	CHST7	carbohydrate sulfotransferase 7
s2f_0001730003	1.3812	1.0858	3.6022	0.0016713	0.019164	-1.472	MAST3	microtubule-associated serine/threonine-protein kinase 3 isoform x1
s2f_0006684004	1.258	-0.91349	3.6014	0.0016745	0.019168	-1.4738	AIF1	allograft inflammatory factor 1
s2f_0008657002	1.4816	-1.7596	3.601	0.0016758	0.019168	-1.4745	ZNF827	zinc finger protein 827 isoform x1
s2f_0004464002	-1.5892	-0.85557	-3.6008	0.0016766	0.019168	-1.475	ZNF521	zinc finger protein 521 isoform x1
s2f_0007822003	1.4464	-2.4158	3.6007	0.0016771	0.019168	-1.4753	TPRN	taperin
s2f_0006225002	1.6569	-1.3233	3.595	0.0016998	0.019408	-1.4882	ZGC:154075	hypothetical protein
s2f_0005468003	1.2756	-2.01	3.5948	0.0017008	0.019408	-1.4887	TTC25	tetratricopeptide repeat protein 25
s2f_0000478006	-1.219	2.2918	-3.5942	0.0017033	0.019416	-1.4902	DPP4	dipeptidyl peptidase 4
s2f_0000128010	1.3566	1.225	3.5939	0.0017042	0.019416	-1.4907	SLC17A9	solute carrier family 17 member 9
s2f_0002526002	-1.8561	-1.4236	-3.5928	0.0017086	0.019451	-1.4932	ASB14	ankyrin repeat and socs box protein 14
s2f_0000105019	1.8672	-1.2116	3.5917	0.0017132	0.019487	-1.4957	MMP11	stromelysin-3
s2f_0000570008	1.3388	-2.469	3.5906	0.0017178	0.019523	-1.4983	SI:DKEY-34D22.1	discoidin, cub and lccl domain-containing protein 1-like
s2f_0003383001	1.8256	0.83587	3.5895	0.0017222	0.01954	-1.5008	SPIRE1	protein spire homolog 1 isoform x1
s2f_0000723009	1.5653	0.34	3.5895	0.0017223	0.01954	-1.5008	PKP1	plakophilin-1-like
s2f_0005371004	-1.2335	0.9695	-3.5878	0.0017291	0.019589	-1.5046	GMPR	gmp reductase 1
s2f_0005120004	1.6687	0.077473	3.586	0.0017366	0.019659	-1.5087	MST1R	macrophage-stimulating protein receptor-like
s2f_0007013002	-1.1443	1.1109	-3.5853	0.0017395	0.019676	-1.5103	CLYBL	citramalyl-coa lyase, mitochondrial
s2f_0002075001	1.1466	-1.2684	3.5807	0.0017583	0.019842	-1.5207	ARHGAP30	rho gtpase-activating protein 30 isoform x1
s2f_0005001003	-1.4501	8.5968	-3.5803	0.00176	0.019845	-1.5216	BHMT	betaine--homocysteine s-methyltransferase 1
s2f_0003161001	1.213	2.6538	3.5794	0.001764	0.019867	-1.5237	TRABD	trab domain-containing protein isoform x1
s2f_0003337002	-1.2078	0.3095	-3.5792	0.0017647	0.019867	-1.5241	AASDHPPT	l-aminoadipate-semialdehyde dehydrogenase-phosphopantetheinyl transferase
s2f_0009733001	-1.7049	-0.76315	-3.5788	0.0017664	0.01987	-1.525	CUNH4ORF54	uncharacterized protein c4orf54 homolog
s2f_0001702006	-1.4872	1.1169	-3.5782	0.001769	0.019884	-1.5265	ARHGEF25	rho guanine nucleotide exchange factor 25 isoform x1
s2f_0008985001	1.2526	-1.7938	3.5775	0.0017717	0.019899	-1.5279	CRLF3	cytokine receptor-like factor 3
s2f_0000934004	-1.3886	2.1641	-3.5769	0.0017744	0.019913	-1.5294	LGR4	leucine-rich repeat-containing g-protein coupled receptor 4
s2f_0000858002	1.1751	-1.5583	3.5756	0.0017798	0.019953	-1.5323	ACCS1	hypothetical protein
s2f_0000600004	-1.2717	1.408	-3.5754	0.0017808	0.019953	-1.5328	PDE2A	cgmp-dependent 3',5'-cyclic phosphodiesterase isoform x1
s2f_0025286001	1.289	-2.9857	3.5747	0.0017837	0.01997	-1.5344	s2f_0025286001	vomeronasal type-2 receptor 26
s2f_0000092023	-1.1823	1.0186	-3.574	0.0017866	0.019972	-1.536	SULT1B1	sulfotransferase 1a1
s2f_0006684003	1.3537	-0.29705	3.574	0.0017867	0.019972	-1.536	AIF1L	allograft inflammatory factor 1-like
s2f_0000124016	1.2957	1.1796	3.5731	0.0017905	0.019984	-1.5381	ATP8B4	phospholipid-transporting atpase id-like
s2f_0006126002	-2.0592	-0.68259	-3.572	0.001795	0.020018	-1.5405	TNMD	tenomodulin
s2f_0002500004	1.2635	3.3328	3.571	0.0017993	0.02005	-1.5428	PPP1R14B	protein phosphatase 1 regulatory subunit 14b
s2f_0000004006	1.1781	2.3748	3.5687	0.001809	0.020126	-1.5479	CYP2AB1	cytochrome p450 2j2-like
s2f_0003117002	1.8466	-0.71575	3.5671	0.001816	0.020179	-1.5516	PARVG	gamma-parvin
s2f_0006383001	1.8359	-0.34299	3.567	0.0018165	0.020179	-1.5519	KIAA1147	protein lchn
s2f_0002532001	1.5476	-2.8925	3.5664	0.0018189	0.020189	-1.5531	RAB11FIP1A	rab11 family-interacting protein 1-like
s2f_0004897003	-1.2766	0.17601	-3.5652	0.0018244	0.020222	-1.556	PM20D2	peptidase m20 domain-containing protein 2
s2f_0000274011	1.2406	2.2759	3.5648	0.001826	0.020222	-1.5568	SLC7A7	y+l amino acid transporter 1
s2f_0000931007	1.2164	3.4237	3.5646	0.001827	0.020222	-1.5574	NDRG1	protein ndrg1
s2f_0002200013	1.7429	-1.5974	3.5644	0.0018275	0.020222	-1.5576	s2f_0002200013	hypothetical protein
s2f_0000178004	1.1424	1.3009	3.5636	0.0018309	0.020244	-1.5594	LIPG	endothelial lipase
s2f_0002532005	1.7759	0.37124	3.5627	0.001835	0.020269	-1.5616	RAB11FIP1	rab11 family-interacting protein 1 isoform x1
s2f_0009172002	-1.2142	1.142	-3.5625	0.001836	0.020269	-1.5621	ZNF644	zinc finger protein 644 isoform x1
s2f_0000510011	1.7124	-1.7483	3.5611	0.0018418	0.02031	-1.5651	LIMD2	lim domain-containing protein 2
s2f_0003917001	-1.4135	2.2725	-3.5607	0.0018435	0.02031	-1.566	CZIB	upf0587 protein c1orf123 homolog
s2f_0006107003	1.6368	-1.7819	3.5606	0.0018442	0.02031	-1.5664	SLA2	src-like-adapter 2
s2f_0000655003	1.9828	1.1312	3.5603	0.0018454	0.02031	-1.567	SLC45A3	solute carrier family 45 member 3
s2f_0004691002	1.2025	-3.0724	3.5587	0.0018524	0.020359	-1.5706	FAM53B	protein fam53b-like
s2f_0001525006	1.2162	-3.0291	3.5579	0.0018558	0.020359	-1.5724	RUSF1	rus1 family protein c16orf58 homolog
s2f_0002516003	-1.7423	2.0514	-3.5578	0.0018562	0.020359	-1.5726	CPT1B	carnitine o-palmitoyltransferase 1, muscle isoform
s2f_0004516001	-1.3547	0.69601	-3.5563	0.0018632	0.020411	-1.5762	NSMCE1	non-structural maintenance of chromosomes element 1 homolog
s2f_0005840004	-1.3384	1.3112	-3.5555	0.0018664	0.020415	-1.5778	TMEM255A	transmembrane protein 255a isoform x1
s2f_0000002059	2.1719	-2.3126	3.5555	0.0018665	0.020415	-1.5779	HOXC13	homeobox protein hox-c13
s2f_0000013047	1.028	2.0451	3.5544	0.0018712	0.020451	-1.5803	MARK4	map/microtubule affinity-regulating kinase 4-like
s2f_0003270003	1.3934	2.7713	3.5534	0.0018758	0.020479	-1.5826	ELF3	ets-related transcription factor elf-3
s2f_0001348004	1.0802	7.7128	3.5529	0.0018781	0.020479	-1.5838	ALAS1	5-aminolevulinate synthase, nonspecific, mitochondrial
s2f_0004742002	1.5553	-0.63101	3.5529	0.0018781	0.020479	-1.5838	ITPRID2	protein itprid2 isoform x1
s2f_0000012025	1.1376	5.8026	3.5524	0.0018801	0.020485	-1.5848	SGK2	serine/threonine-protein kinase sgk1 isoform x1
s2f_0008690002	1.4851	-1.756	3.5513	0.0018851	0.020524	-1.5874	CGN	cingulin-like
s2f_0001005001	1.2466	-1.421	3.5503	0.0018895	0.020542	-1.5896	TMEM30C	cell cycle control protein 50c-like
s2f_0003221006	1.73	-0.39244	3.5492	0.0018943	0.020565	-1.5921	ARHGAP45	rho gtpase-activating protein 45 isoform x1
s2f_0005769001	-1.5624	-1.4027	-3.5491	0.0018949	0.020565	-1.5923	CENPS	centromere protein s
s2f_0009939002	1.4314	0.77356	3.5489	0.001896	0.020565	-1.5929	TTC22	tetratricopeptide repeat protein 22
s2f_0005314001	-1.0089	5.5968	-3.5482	0.0018989	0.02058	-1.5943	IMMT	micos complex subunit mic60 isoform x1
s2f_0004760001	-2.0308	5.0348	-3.5464	0.001907	0.020653	-1.5985	TMEM38A	trimeric intracellular cation channel type a
s2f_0002158003	-1.15	3.2446	-3.5443	0.0019168	0.020737	-1.6033	HS2ST1	heparan sulfate 2-o-sulfotransferase 1
s2f_0000854005	1.6656	-1.6579	3.5441	0.0019177	0.020737	-1.6038	DOCK2	dedicator of cytokinesis protein 2-like
s2f_0004026004	1.3065	2.5348	3.5433	0.0019211	0.020757	-1.6055	FAM129B	protein niban 2
s2f_0006532004	-1.1541	-1.0587	-3.5409	0.0019322	0.020861	-1.611	MFAP3L	microfibrillar-associated protein 3-like
s2f_0005888002	1.3158	-2.3828	3.5402	0.0019355	0.020878	-1.6127	FCER1G	high affinity immunoglobulin epsilon receptor subunit gamma-like
s2f_0000711007	-1.326	6.0071	-3.5398	0.0019371	0.020878	-1.6135	PGAM2	phosphoglycerate mutase 2
s2f_0007107001	-1.1116	-0.49935	-3.5396	0.0019381	0.020878	-1.6139	PTER	phosphotriesterase-related protein
s2f_0000081002	1.268	0.24456	3.5361	0.0019541	0.021018	-1.6218	CRISPLD2	cysteine-rich secretory protein lccl domain-containing 2
s2f_0007079001	-1.1807	2.0445	-3.5354	0.0019575	0.021026	-1.6235	GATAD1	gata zinc finger domain-containing protein 1
s2f_0002112005	-1.1231	-0.07544	-3.5352	0.0019582	0.021026	-1.6238	MCF2L	guanine nucleotide exchange factor dbs isoform x1
s2f_0000116020	1.5187	0.75249	3.535	0.0019592	0.021026	-1.6243	SOX4	transcription factor sox-4
s2f_0001986008	-2.3375	8.8778	-3.5332	0.0019674	0.02105	-1.6283	OCM3	parvalbumin, thymic-like
s2f_0000256001	-1.2853	0.099682	-3.5325	0.001971	0.021072	-1.63	LRP4	low-density lipoprotein receptor-related protein 4 isoform x1
s2f_0002178006	1.2533	0.65449	3.5319	0.0019735	0.021083	-1.6313	CAMSAP3	calmodulin-regulated spectrin-associated protein 3 isoform x1
s2f_0010475001	1.2263	-0.50306	3.5305	0.00198	0.021138	-1.6345	IL20RB	interleukin-20 receptor subunit beta
s2f_0010269001	-1.7624	0.45682	-3.5293	0.0019858	0.021179	-1.6372	PAQR9	membrane progestin receptor epsilon
s2f_0003803003	1.3091	-1.8729	3.5291	0.0019868	0.021179	-1.6377	BICDL2	bicd family-like cargo adapter 2
s2f_0000548005	-1.2077	12.269	-3.5273	0.0019954	0.021244	-1.6418	GAPDH	glyceraldehyde-3-phosphate dehydrogenase
s2f_0000708006	-1.013	3.3301	-3.5234	0.0020139	0.021412	-1.6507	DCAF6	ddb1- and cul4-associated factor 6 isoform x1
s2f_0001379008	1.2069	1.4212	3.5232	0.0020147	0.021412	-1.6511	PSMD10	synaptotagmin-like protein 2
s2f_0002750006	-1.1549	1.9465	-3.5228	0.0020165	0.021414	-1.6519	ZEB1	zinc finger e-box-binding homeobox 1 isoform x1
s2f_0000056026	1.7704	-1.1868	3.5199	0.0020303	0.021545	-1.6584	HSPA13	heat shock 70 kda protein 13
s2f_0005790004	-1.6663	0.7459	-3.5193	0.0020333	0.021561	-1.6599	SOSTDC1	sclerostin domain-containing protein 1
s2f_0000265003	1.0639	3.5972	3.5187	0.0020363	0.021577	-1.6613	ANO5	anoctamin-5 isoform x1
s2f_0004982002	1.4332	-2.4493	3.5182	0.0020384	0.021583	-1.6623	PIK3AP1	phosphoinositide 3-kinase adapter protein 1 isoform x1
s2f_0001743002	-2.1472	7.5858	-3.5165	0.0020467	0.021655	-1.6662	PFKM	atp-dependent 6-phosphofructokinase, muscle type-like
s2f_0007639002	-1.0813	1.3253	-3.5146	0.0020558	0.021734	-1.6704	TBC1D7	tbc1 domain family member 7
s2f_0002180003	1.699	1.5433	3.514	0.0020589	0.021748	-1.6718	MCTP2	multiple c2 and transmembrane domain-containing protein 2 isoform x1
s2f_0000014039	1.0991	2.8872	3.5137	0.0020602	0.021748	-1.6724	MYO9B	unconventional myosin-ixb isoform x1
s2f_0002557003	-1.9715	3.2797	-3.513	0.0020636	0.021768	-1.674	BVES	blood vessel epicardial substance
s2f_0001083006	1.018	2.3739	3.5113	0.0020722	0.021843	-1.678	MBD2	methyl-cpg-binding domain protein 2
s2f_0000202004	-1.6191	4.9194	-3.5106	0.0020756	0.021863	-1.6796	COL6A3	collagen alpha-3(vi) chain isoform x1
s2f_0000122010	1.5853	-1.9004	3.5086	0.0020853	0.021928	-1.684	CD97	adhesion g protein-coupled receptor e1-like
s2f_0006599002	1.5085	-2.5196	3.5084	0.0020864	0.021928	-1.6845	SZRD1	suz domain-containing protein 1-like
s2f_0010106001	-1.1874	0.84745	-3.5071	0.0020928	0.021947	-1.6875	SI:DKEY-24L11.2	hypothetical protein
s2f_0004326002	1.2398	5.7382	3.5059	0.0020985	0.02199	-1.6901	ATF4	cyclic amp-dependent transcription factor atf-4-like
s2f_0000034024	-1.5669	-0.64303	-3.5042	0.0021069	0.022061	-1.6939	WU:FB13G09	multidrug resistance-associated protein 5
s2f_0001543003	-1.1451	1.256	-3.5039	0.0021084	0.022061	-1.6946	APEX2	dna-(apurinic or apyrimidinic site) lyase 2
s2f_0007565002	-1.2295	0.78428	-3.5004	0.0021259	0.022228	-1.7025	DIXDC1	dixin isoform x1
s2f_0009449001	1.2642	-3.0005	3.5001	0.0021277	0.022231	-1.7033	M1AP	meiosis 1 arrest protein
s2f_0000595007	1.5823	2.1384	3.4989	0.0021335	0.022275	-1.7059	HS3ST1	heparan sulfate glucosamine 3-o-sulfotransferase 1
s2f_0000051011	1.61	-2.2152	3.4974	0.0021412	0.022339	-1.7093	s2f_0000051011	protocadherin beta-16-like
s2f_0033544001	2.0723	-1.7961	3.4958	0.0021494	0.022402	-1.713	LJ0G3V0119979.1	low quality protein: proline-rich protein, y-linked-like
s2f_0011099001	1.4735	0.59025	3.4956	0.0021503	0.022402	-1.7134	MAMLD1	mastermind-like domain-containing protein 1 isoform x1
s2f_0000122019	1.84	-0.72791	3.4946	0.0021554	0.022438	-1.7157	ADGRG6	adhesion g-protein coupled receptor g6 isoform x1
s2f_0000107020	1.7279	0.81733	3.4936	0.0021605	0.022474	-1.7179	SEMA3B	semaphorin-3b isoform x1
s2f_0593334001	1.173	-3.0724	3.4928	0.0021645	0.0225	-1.7197	s2f_0593334001	zinc finger protein ozf-like
s2f_0004734004	-1.6483	0.40357	-3.4896	0.0021809	0.022654	-1.7269	CTTNBP2	cortactin-binding protein 2
s2f_0003121003	-1.1205	3.3666	-3.4881	0.0021886	0.022701	-1.7303	TRAK1	trafficking kinesin-binding protein 1 isoform x1
s2f_0002581001	1.3272	-0.57528	3.4878	0.0021904	0.022701	-1.7311	WU:FA11C10	protein fam110a-like
s2f_0000680005	1.2616	-2.0143	3.4875	0.0021918	0.022701	-1.7317	NACC1	nucleus accumbens-associated protein 1-like
s2f_0005569001	1.5934	-1.0029	3.4867	0.0021957	0.022725	-1.7334	IFFO2	intermediate filament family orphan 2
s2f_0007822001	1.0342	0.72942	3.4855	0.002202	0.022774	-1.7362	PPP1R18	phostensin
s2f_0002737006	1.7291	-2.1147	3.4834	0.0022131	0.022855	-1.741	NR4A3	nuclear receptor subfamily 4 group a member 3 isoform x1
s2f_0009375001	-2.222	6.1228	-3.4817	0.002222	0.02293	-1.7448	NEB	nebulin isoform x1
s2f_0000347006	1.3916	0.56832	3.4811	0.0022253	0.022947	-1.7462	PCOLCE2	procollagen c-endopeptidase enhancer 2
s2f_0002541003	-1.4926	0.15073	-3.4768	0.0022479	0.023131	-1.7559	TTC28	tetratricopeptide repeat protein 28 isoform x1
s2f_0002836004	1.0289	4.1587	3.4768	0.002248	0.023131	-1.7559	LTBP1	latent-transforming growth factor beta-binding protein 1 isoform x1
s2f_0017413001	-1.737	0.28935	-3.4761	0.0022513	0.023149	-1.7573	ANK1	ankyrin-1-like
s2f_0004296006	1.7673	-2.4937	3.4733	0.0022666	0.023284	-1.7638	MFSD2B	major facilitator superfamily domain-containing protein 2b
s2f_0004874003	-1.0599	-0.53643	-3.4708	0.0022796	0.023389	-1.7692	COBLL1	cordon-bleu protein-like 1 isoform x1
s2f_0002134003	1.3981	-0.020635	3.4698	0.0022851	0.023418	-1.7716	SIPA1	signal-induced proliferation-associated protein 1
s2f_0004296005	1.0674	1.2463	3.4695	0.002287	0.023418	-1.7724	MFSD2A	sodium-dependent lysophosphatidylcholine symporter 1 isoform x1
s2f_0000075035	-1.8449	2.4206	-3.4694	0.0022874	0.023418	-1.7725	CHRNE	acetylcholine receptor subunit epsilon
s2f_0002867001	1.783	-1.5943	3.4661	0.0023051	0.023575	-1.7799	CCDC85C	coiled-coil domain-containing protein 85c isoform x1
s2f_0002211004	1.4776	-0.98586	3.466	0.002306	0.023575	-1.7803	HMGCS2	hydroxymethylglutaryl-coa synthase 1
s2f_0000492010	1.4776	-2.9424	3.4627	0.002324	0.023742	-1.7877	HBA	hemoglobin subunit alpha-like
s2f_0002487005	1.7599	-0.37061	3.4613	0.0023312	0.023781	-1.7907	TACC1	transforming acidic coiled-coil-containing protein 1 isoform x1
s2f_0000031037	1.6546	0.039172	3.4592	0.002343	0.023885	-1.7955	FOXH1	forkhead box protein q1
s2f_0004495004	1.2701	1.3193	3.4585	0.0023468	0.023906	-1.797	ATF3	cyclic amp-dependent transcription factor atf-3
s2f_0000469013	-1.5908	-0.56257	-3.4574	0.0023529	0.023951	-1.7995	TRPC6	short transient receptor potential channel 6
s2f_0000598018	1.5978	-1.8175	3.4543	0.00237	0.024108	-1.8064	C5AR1	c5a anaphylatoxin chemotactic receptor 1
s2f_0000119014	1.1275	10.411	3.4539	0.0023723	0.024114	-1.8073	KRT6A	keratin, type ii cytoskeletal 5-like
s2f_0002833008	-2.1104	2.7387	-3.4506	0.0023909	0.024286	-1.8148	MYOM1	myomesin-1 isoform x1
s2f_0000285007	-1.0566	4.1027	-3.4468	0.0024126	0.024489	-1.8235	PDLIM5	pdz and lim domain protein 5 isoform x1
s2f_0000929007	-1.172	4.1857	-3.4439	0.0024289	0.024619	-1.8299	HSPG2	basement membrane-specific heparan sulfate proteoglycan core protein
s2f_0002988001	1.1957	1.2553	3.4431	0.0024335	0.024648	-1.8317	ITM2C	integral membrane protein 2c
s2f_0000067001	-1.3083	0.21571	-3.4424	0.0024376	0.024672	-1.8333	SI:DKEYP-117B8.4	zinc finger bed domain-containing protein 1-like
s2f_0005403003	-1.6172	-0.29939	-3.4412	0.0024445	0.024724	-1.836	NKD1	protein naked cuticle homolog 1
s2f_0002480003	1.107	2.2363	3.4408	0.0024469	0.024731	-1.8369	PHLDB3	pleckstrin homology-like domain family b member 3
s2f_0002659005	-1.102	0.76299	-3.44	0.0024511	0.024739	-1.8386	SESN3	sestrin-3
s2f_0001399004	1.5099	-1.3721	3.4383	0.002461	0.02481	-1.8424	EGR2	e3 sumo-protein ligase egr2
s2f_0000216022	1.6032	-2.2643	3.4382	0.0024617	0.02481	-1.8427	s2f_0000216022	toll-like receptor 13
s2f_0004592006	1.4377	0.9991	3.4375	0.0024658	0.024817	-1.8443	IGSF3	immunoglobulin superfamily member 3 isoform x1
s2f_0001347008	-1.3618	-2.5622	-3.4366	0.0024711	0.024852	-1.8463	TNNI2	troponin i, fast skeletal muscle-like
s2f_0001189002	1.1343	1.2501	3.4352	0.0024793	0.024917	-1.8495	GRB7	growth factor receptor-bound protein 7 isoform x1
s2f_0000164022	1.4955	0.13928	3.4346	0.0024825	0.024932	-1.8508	ADAM28	zinc metalloproteinase-disintegrin-like brevilysin h2a
s2f_0008924001	-1.436	1.4209	-3.434	0.0024862	0.024951	-1.8522	CAVIN1A	caveolae-associated protein 1
s2f_0005789003	1.6836	-1.5227	3.4323	0.0024962	0.025035	-1.856	ESPN	espin
s2f_0001112002	1.3655	-2.4613	3.4297	0.0025114	0.025122	-1.8618	HYAL3	hyaluronidase-3 isoform x1
s2f_0000447009	1.3054	-2.1033	3.4296	0.002512	0.025122	-1.862	GCK	glucokinase
s2f_0008890002	1.842	-1.7205	3.428	0.0025215	0.025199	-1.8656	TMEM51	transmembrane protein 51
s2f_0009750001	1.3343	-2.5409	3.4263	0.0025319	0.025283	-1.8696	ALPK1	alpha-protein kinase 1
s2f_0005496001	1.6432	-1.4039	3.426	0.0025335	0.025283	-1.8702	TP53INP2	tumor protein p53-inducible nuclear protein 2 isoform x1
s2f_0002064002	-1.5645	1.8267	-3.4233	0.0025495	0.02542	-1.8762	GLS2	glutaminase kidney isoform, mitochondrial-like isoform x1
s2f_0000409002	-1.3508	4.1512	-3.4231	0.0025508	0.02542	-1.8767	PEBP1	phosphatidylethanolamine-binding protein 1
s2f_0005542006	1.4638	-0.88386	3.4218	0.0025586	0.025479	-1.8796	TCAF2	trpm8 channel-associated factor homolog
s2f_0009777001	1.2081	-0.66822	3.4215	0.0025602	0.025479	-1.8802	LACC1	laccase domain-containing protein 1
s2f_0003493002	1.2594	-3.0291	3.4207	0.002565	0.025509	-1.882	VPS15	hypothetical protein
s2f_0000014014	-2.2174	10.778	-3.4195	0.0025723	0.025563	-1.8847	MYH13	myosin heavy chain, skeletal muscle, adult-like
s2f_0001796003	-1.1411	1.9035	-3.4182	0.0025802	0.025609	-1.8876	EPHX5	epoxide hydrolase 1-like
s2f_0001043001	-1.1346	5.4629	-3.4182	0.0025805	0.025609	-1.8877	OAT	ornithine aminotransferase, mitochondrial
s2f_0000181004	1.1176	1.2424	3.4175	0.0025843	0.025629	-1.8891	LIPE	hormone-sensitive lipase isoform x1
s2f_0000014015	1.2437	1.9927	3.4151	0.0025992	0.025756	-1.8946	MYO5B	unconventional myosin-vb isoform x1
s2f_0001108009	1.2294	-2.6748	3.4138	0.002607	0.025789	-1.8975	GJB2	gap junction beta-6 protein
s2f_0002428006	1.0135	1.6806	3.4137	0.0026077	0.025789	-1.8977	SNX18	sorting nexin-18-like
s2f_0001756004	-1.4368	0.50805	-3.413	0.002612	0.025814	-1.8993	DCK	deoxycytidine kinase-like
s2f_0001807005	-1.1052	2.7297	-3.412	0.0026182	0.025857	-1.9016	DMGDH	dimethylglycine dehydrogenase, mitochondrial
s2f_0106684001	1.3753	-2.7707	3.4113	0.0026224	0.025866	-1.9031	s2f_0106684001	(genbank) predicted protein
s2f_0007779001	-1.3877	2.4742	-3.4113	0.0026228	0.025866	-1.9032	NIPSNAP3A	protein nipsnap homolog 3a
s2f_0000539016	-1.6337	2.1801	-3.4098	0.0026315	0.025934	-1.9064	TRIM54	tripartite motif-containing protein 54
s2f_0005318004	1.3645	-2.1902	3.4088	0.0026381	0.025982	-1.9088	PAQR8	membrane progestin receptor beta
s2f_0007395002	1.4973	-0.9594	3.4076	0.0026454	0.026036	-1.9114	PKDCC	extracellular tyrosine-protein kinase pkdcc-like
s2f_0000216006	1.4776	-1.5939	3.4072	0.0026478	0.026041	-1.9123	TLR18	toll-like receptor 2
s2f_0001687004	2.1582	-1.9441	3.4058	0.0026565	0.02609	-1.9154	SPNS3	protein spinster homolog 3
s2f_0001502001	-1.1608	1.0946	-3.4052	0.0026602	0.026109	-1.9168	SCLY	selenocysteine lyase
s2f_0000056005	1.0418	7.2883	3.404	0.0026679	0.026154	-1.9195	HSPA6	heat shock 70 kda protein 1-like
s2f_0002818006	1.2824	-0.7486	3.4039	0.0026685	0.026154	-1.9197	CARD14	caspase recruitment domain-containing protein 14
s2f_0000296021	-2.2072	-0.30685	-3.4019	0.0026808	0.026257	-1.9241	TGFBR2L	tgf-beta receptor type-2-like
s2f_0002994001	1.6179	2.1996	3.3987	0.0027015	0.026441	-1.9314	BCAR3	breast cancer anti-estrogen resistance protein 3 isoform x1
s2f_0004115004	1.173	-3.0724	3.3969	0.0027128	0.026534	-1.9354	PANX1	pannexin-1-like
s2f_0008312003	-2.0301	-0.84853	-3.3955	0.0027216	0.026602	-1.9385	OLFML3	olfactomedin-like protein 3b
s2f_0000097020	1.296	2.0483	3.3951	0.0027242	0.026609	-1.9394	INF2	inverted formin-2-like
s2f_0005869001	1.848	-1.8881	3.394	0.0027312	0.026644	-1.9419	GIF	gastric intrinsic factor
s2f_0006328001	-1.501	0.24072	-3.394	0.0027315	0.026644	-1.942	DOK7	protein dok-7 isoform x1
s2f_0000012015	1.1399	2.0105	3.3924	0.0027417	0.026725	-1.9456	PRKX	camp-dependent protein kinase catalytic subunit prkx
s2f_0000257009	-2.0494	9.3589	-3.3878	0.0027713	0.026976	-1.9558	ACTN3	alpha-actinin-3
s2f_0000548007	-1.1983	4.3224	-3.3871	0.0027761	0.027004	-1.9574	GAPDHS	glyceraldehyde-3-phosphate dehydrogenase 2
s2f_0005933003	1.0056	2.3621	3.3855	0.0027861	0.027065	-1.9609	FAM84A	protein fam84a
s2f_0000131021	-1.363	-0.2561	-3.3846	0.0027919	0.027103	-1.9629	LAMB2L	laminin subunit beta-2-like
s2f_0002672001	1.1136	2.1872	3.3841	0.0027957	0.027111	-1.9641	STX5	syntaxin-5
s2f_0005120006	1.7311	-0.33731	3.3839	0.0027966	0.027111	-1.9644	MET	hepatocyte growth factor receptor
s2f_0005120001	2.0999	-1.1211	3.3831	0.0028024	0.027145	-1.9664	MET	hepatocyte growth factor receptor
s2f_0003009007	-1.2313	0.9598	-3.3828	0.0028038	0.027145	-1.9669	GPRC5B	g-protein coupled receptor family c group 5 member b
s2f_0000582002	1.1487	5.623	3.3797	0.0028242	0.027323	-1.9738	ITGB4	integrin beta-4 isoform x1
s2f_0000074014	1.6756	2.0462	3.3794	0.0028263	0.027324	-1.9745	ABCB9	atp-binding cassette sub-family b member 9
s2f_0000126020	-1.0901	1.74	-3.375	0.002856	0.027574	-1.9845	GALNT11	polypeptide n-acetylgalactosaminyltransferase 11
s2f_0000892011	1.0163	5.3027	3.374	0.0028624	0.027599	-1.9866	CDH1	cadherin-1-like
s2f_0006066003	1.1612	-2.5694	3.3737	0.0028644	0.0276	-1.9873	PRAM1	pml-rara-regulated adapter molecule 1
s2f_0000929003	-1.0565	1.4478	-3.3711	0.0028824	0.027754	-1.9933	HSPG2	basement membrane-specific heparan sulfate proteoglycan core protein-like
s2f_0000165017	1.4159	-2.9358	3.3687	0.0028981	0.027886	-1.9984	RET	proto-oncogene tyrosine-protein kinase receptor ret
s2f_0000256005	1.3825	0.43306	3.368	0.0029032	0.027917	-2.0001	LRP8	low-density lipoprotein receptor-related protein 8 isoform x1
s2f_0004464001	-1.0688	2.3291	-3.3632	0.002936	0.028165	-2.0108	ZNF423	zinc finger protein 423 isoform x1
s2f_0000040036	-1.5875	-0.027116	-3.3611	0.0029507	0.028268	-2.0156	MFAP4	microfibril-associated glycoprotein 4
s2f_0002833007	-1.6244	2.7827	-3.3609	0.0029517	0.028268	-2.0159	MYOM3	myomesin-3
s2f_0009225003	1.399	-2.2655	3.3603	0.0029561	0.028291	-2.0173	ZSWIM1	zinc finger swim domain-containing protein 1
s2f_0004946003	1.5613	-2.8925	3.3594	0.0029619	0.028328	-2.0192	SI:CH211-286B4.4	zonadhesin-like
s2f_0007936002	1.4343	-0.47702	3.3591	0.0029643	0.028332	-2.02	KIAA0513	uncharacterized protein kiaa0513 homolog isoform x1
s2f_0000634020	1.2956	-2.7126	3.3564	0.0029829	0.028433	-2.0259	ZNF776	zinc finger protein 776 isoform x1
s2f_0004439001	1.0428	2.5458	3.3556	0.0029884	0.028467	-2.0277	C5NT1AL	cytosolic 5'-nucleotidase 1a-like
s2f_0006587001	-1.0955	1.7864	-3.3529	0.0030074	0.028609	-2.0337	SRBD1	s1 rna-binding domain-containing protein 1
s2f_0000009042	-1.5544	0.83953	-3.3506	0.0030243	0.028751	-2.0391	TNNI3K	serine/threonine-protein kinase tnni3k
s2f_0000587001	-1.0944	4.0668	-3.3486	0.0030384	0.028853	-2.0435	MAN2A2	alpha-mannosidase 2
s2f_0000051039	1.1816	-0.13196	3.3471	0.0030485	0.028892	-2.0467	PCDHGB1	protocadherin gamma-b2-like
s2f_0000122006	1.4392	-0.98143	3.347	0.0030493	0.028892	-2.0469	ADGRE5	adhesion g protein-coupled receptor e5-like
s2f_0000319012	-1.0564	0.78185	-3.3464	0.0030539	0.028916	-2.0483	ACSL5	long-chain-fatty-acid--coa ligase 5
s2f_0002428002	1.0459	2.6104	3.3433	0.0030761	0.029107	-2.0552	SNX18	sorting nexin-18
s2f_0000002084	-1.3656	-1.6246	-3.3426	0.0030812	0.029136	-2.0568	HOXA7	homeobox protein hox-a7
s2f_0010360001	-1.463	-1.768	-3.3421	0.0030845	0.029148	-2.0578	RAI2	retinoic acid-induced protein 2
s2f_0000408010	1.7701	-2.1038	3.34	0.0031003	0.029278	-2.0627	AADACL3	arylacetamide deacetylase-like 3
s2f_0001786008	-1.6282	-1.2381	-3.3382	0.0031128	0.029377	-2.0666	MEGF10	multiple epidermal growth factor-like domains protein 10
s2f_0005331003	-1.5679	-0.81122	-3.3358	0.0031308	0.02945	-2.072	FNDC1	fibronectin type iii domain-containing protein 1
s2f_0009375002	-2.2327	8.3859	-3.3356	0.0031318	0.02945	-2.0723	NEB	nebulin
s2f_0001227010	1.3408	-0.56145	3.3355	0.003133	0.02945	-2.0727	PCDH20	protocadherin-20
s2f_0005713001	-1.142	0.21961	-3.3325	0.0031552	0.029639	-2.0794	PALD1	paladin
s2f_0046840001	1.3369	-2.3758	3.3308	0.0031671	0.029732	-2.083	s2f_0046840001	b-cell cll/lymphoma 6 member b protein-like
s2f_0007096003	1.1654	-2.6086	3.3298	0.0031748	0.029784	-2.0853	TNFSF13B	tumor necrosis factor ligand superfamily member 13b
s2f_0005254001	-1.1287	-1.1882	-3.3292	0.0031792	0.029805	-2.0866	THUMPD2	thump domain-containing protein 2 isoform x1
s2f_0000147023	-1.5514	0.31472	-3.3274	0.0031927	0.029875	-2.0907	WNT7A	protein wnt-7a
s2f_0000012003	1.4018	0.14397	3.3274	0.0031928	0.029875	-2.0907	PRKCH	protein kinase c eta type
s2f_0002821002	1.3781	-1.9638	3.3261	0.0032028	0.029928	-2.0937	EFHC2	ef-hand domain-containing family member c2
s2f_0003088003	1.076	3.5299	3.3239	0.0032192	0.030042	-2.0985	ZC3H11A	zinc finger ccch domain-containing protein 11a
s2f_0006475001	-1.2558	1.8618	-3.3177	0.0032664	0.030423	-2.1124	CHCHD7	coiled-coil-helix-coiled-coil-helix domain-containing protein 7
s2f_0001546006	-1.3387	-0.095	-3.3132	0.0033006	0.030722	-2.1223	BCL11B	b-cell lymphoma/leukemia 11b isoform x1
s2f_0000260004	1.7268	0.9458	3.3124	0.0033066	0.030757	-2.124	SLC4A1	band 3 anion transport protein
s2f_0005848001	1.6316	-0.33312	3.3119	0.0033109	0.030777	-2.1253	PLEKHO2	pleckstrin homology domain-containing family o member 2
s2f_0000274003	-1.3783	0.83112	-3.311	0.003318	0.030823	-2.1273	SI:DKEYP-120H9.1	y+l amino acid transporter 2-like
s2f_0002707006	1.5223	-0.37246	3.3091	0.0033324	0.030913	-2.1314	LRRK2	leucine-rich repeat serine/threonine-protein kinase 2
s2f_0003785004	1.0422	-1.5416	3.3089	0.0033342	0.030913	-2.1319	ARHGEF6	rho guanine nucleotide exchange factor 6 isoform x1
s2f_0001628005	1.258	0.36143	3.3072	0.0033475	0.03099	-2.1357	UNC13B	protein unc-13 homolog b isoform x1
s2f_0004360003	1.508	-1.3528	3.3063	0.0033546	0.031013	-2.1377	MPZL3	myelin protein zero-like protein 3
s2f_0001683002	-1.59	2.3812	-3.3056	0.0033599	0.03103	-2.1392	FREM3	fras1-related extracellular matrix protein 3
s2f_0000165002	1.1277	-2.9358	3.3053	0.0033624	0.031033	-2.14	KDR	vascular endothelial growth factor receptor 2 isoform x1
s2f_0000116018	-1.0314	0.65472	-3.3035	0.0033759	0.031138	-2.1438	SOX6	transcription factor sox-6 isoform x1
s2f_0000363007	-1.4263	-1.0332	-3.3019	0.0033891	0.031239	-2.1475	METTL21E	protein-lysine methyltransferase mettl21e-like
s2f_0029304001	1.2213	-2.7323	3.3001	0.0034033	0.031329	-2.1515	s2f_0029304001	collagen alpha-1(xxv) chain-like
s2f_0000014047	-2.1927	8.6826	-3.2963	0.0034336	0.031567	-2.1599	MYHB	myosin heavy chain, fast skeletal muscle-like
s2f_0000287013	-1.5087	-1.5079	-3.2949	0.0034449	0.031651	-2.163	TBX15	t-box transcription factor tbx15
s2f_0000424012	-2.4455	-1.1767	-3.2945	0.0034483	0.031661	-2.1639	CRYGA.10.L	gamma-crystallin-3-like
s2f_0001894004	-1.8159	-0.88123	-3.2925	0.0034642	0.031787	-2.1683	ERG	transcriptional regulator erg isoform x1
s2f_0000011002	1.1333	3.0926	3.2914	0.0034732	0.031849	-2.1708	DAPK3	death-associated protein kinase 3
s2f_0000119037	-1.5593	6.8355	-3.2905	0.0034802	0.031893	-2.1727	DES	desmin
s2f_0006001001	1.5858	0.25666	3.2892	0.0034907	0.031962	-2.1756	BHLHE40	class e basic helix-loop-helix protein 40-like
s2f_0000483004	1.0872	-2.8639	3.2865	0.0035127	0.032129	-2.1816	APCS	c-reactive protein
s2f_0000969009	-1.5468	0.12248	-3.2849	0.0035262	0.032231	-2.1852	ATP1B4	protein atp1b4
s2f_0009473001	1.2212	1.5405	3.2821	0.003549	0.032398	-2.1913	TNFAIP3	tumor necrosis factor alpha-induced protein 3
s2f_0042585001	1.2025	-3.0724	3.2813	0.0035562	0.032444	-2.1933	s2f_0042585001	inositol hexakisphosphate and diphosphoinositol-pentakisphosphate kinase 1-like
s2f_0000148008	2.1609	-1.4112	3.28	0.0035663	0.0325	-2.196	MUC5AC	mucin-5ac-like
s2f_0005441005	1.4051	-2.5622	3.28	0.003567	0.0325	-2.1961	BDKRB2	b2 bradykinin receptor
s2f_0000147007	1.5612	-2.6775	3.2792	0.0035736	0.032538	-2.1979	WNT9B	protein wnt-9b
s2f_0000000099	1.3878	-1.6891	3.2789	0.0035758	0.032538	-2.1985	GM51522	endogenous retrovirus group k member 25 pol protein-like
s2f_0000999004	1.0193	2.7228	3.2775	0.0035875	0.032624	-2.2016	SMPDL3B	acid sphingomyelinase-like phosphodiesterase 3b
s2f_0001517002	1.3321	1.8019	3.2756	0.0036035	0.032748	-2.2058	PYCR3	pyrroline-5-carboxylate reductase
s2f_0005320001	1.0978	2.8729	3.2751	0.003608	0.032767	-2.207	ICA1	islet cell autoantigen 1 isoform x1
s2f_0000069025	1.5357	-2.4906	3.2747	0.003611	0.032767	-2.2078	GABRB3	gamma-aminobutyric acid receptor subunit beta-3 isoform x1
s2f_0000419007	1.2963	2.1953	3.2743	0.0036148	0.032767	-2.2088	A2M	alpha-2-macroglobulin-like
s2f_0000001054	1.2196	-1.5491	3.2739	0.0036179	0.032767	-2.2096	TMPRSS13	transmembrane protease serine 13
s2f_0000339010	-1.1297	0.79688	-3.2737	0.0036193	0.032767	-2.21	OSBP2	oxysterol-binding protein 2-like
s2f_0001014005	-1.6767	-0.3134	-3.2734	0.0036218	0.032769	-2.2106	COL4A3	collagen alpha-3(iv) chain
s2f_0002342002	1.3405	-0.2171	3.2721	0.0036327	0.032846	-2.2135	ID4	dna-binding protein inhibitor id-4
s2f_0000253009	1.1043	1.2605	3.2706	0.0036457	0.032905	-2.2169	SLC7A3	cationic amino acid transporter 3-like
s2f_0001443002	-1.7147	2.6348	-3.2706	0.0036461	0.032905	-2.217	SOD2	superoxide dismutase [mn], mitochondrial
s2f_0007457002	1.357	0.20507	3.2697	0.0036536	0.032935	-2.2189	STYK1	tyrosine-protein kinase styk1
s2f_0000029019	-1.4951	0.71473	-3.2696	0.003654	0.032935	-2.219	SUV39H1	histone-lysine n-methyltransferase suv39h1
s2f_0001771004	-1.3263	4.3753	-3.2689	0.0036606	0.032973	-2.2207	DST	dystonin isoform x1
s2f_0000216001	1.342	-2.0502	3.2678	0.0036697	0.033035	-2.2231	TLR5	toll-like receptor 5
s2f_0001818006	1.2784	-0.89544	3.2674	0.0036727	0.033041	-2.2239	TENT5D	terminal nucleotidyltransferase 5d
s2f_0000013033	-1.0534	1.7784	-3.266	0.0036847	0.033106	-2.227	CHEK1	serine/threonine-protein kinase chk1
s2f_0004427002	-1.0234	1.4332	-3.266	0.0036849	0.033106	-2.227	MCM10	protein mcm10 homolog
s2f_0002044001	-1.3941	3.1024	-3.2658	0.003687	0.033106	-2.2276	PHKB	phosphorylase b kinase regulatory subunit beta isoform x1
s2f_0006435002	-2.1057	-0.55148	-3.2634	0.0037078	0.033272	-2.2329	ZCCHC24	zinc finger cchc domain-containing protein 24
s2f_0001677001	1.2752	-3.0291	3.2606	0.003732	0.033409	-2.2391	POTEA	pote ankyrin domain family member a
s2f_0002940002	-1.3868	-0.26305	-3.2605	0.0037325	0.033409	-2.2392	ETV1	ets translocation variant 1 isoform x1
s2f_0000134016	1.3948	-0.28114	3.2598	0.0037389	0.033433	-2.2409	KCNK5	potassium channel subfamily k member 5
s2f_0000571005	1.2568	2.7461	3.2597	0.0037398	0.033433	-2.2411	TRPM4	transient receptor potential cation channel subfamily m member 4-like
s2f_0001125001	1.4138	-2.7559	3.2591	0.0037445	0.033453	-2.2423	P2RX6	p2x purinoceptor 6 isoform x1
s2f_0004742004	1.2936	-3.0005	3.2588	0.0037477	0.033462	-2.2431	TESPA1	protein tespa1
s2f_0011373001	1.3185	-2.9857	3.257	0.0037636	0.033578	-2.2471	SI:CABZ01054396.2	gastrula zinc finger protein xlcgf8.2db-like
s2f_0011865001	1.5085	-2.5196	3.2562	0.0037706	0.033596	-2.2489	AGABI1DRAFT_15016	hypothetical protein
s2f_0009705002	2.5421	-0.5033	3.256	0.0037722	0.033596	-2.2493	PENK	proenkephalin-a
s2f_0003557003	-1.3297	1.0813	-3.2531	0.0037973	0.033798	-2.2556	DTNA	dystrobrevin alpha isoform x1
s2f_0000006045	1.0872	-2.8639	3.2523	0.0038047	0.033843	-2.2574	8.T00021	hypothetical protein
s2f_0008967001	1.0255	-2.9358	3.252	0.0038071	0.033844	-2.258	TSKU	tsukushin
s2f_0002731003	1.3393	0.0026568	3.2514	0.003813	0.033875	-2.2595	GLI2	zinc finger protein gli2
s2f_0000542006	-1.5417	-1.3448	-3.2495	0.0038298	0.033981	-2.2637	SCN4AA	sodium channel protein type 4 subunit alpha b-like
s2f_0005597002	-1.555	-0.20264	-3.2468	0.0038533	0.034147	-2.2695	TONSL	tonsoku-like protein
s2f_0004791004	1.2245	-2.2399	3.2462	0.0038594	0.034159	-2.271	PSPN	persephin-like
s2f_0005687002	1.4358	-2.8114	3.2433	0.0038851	0.034344	-2.2773	PRDM1	pr domain zinc finger protein 1-like
s2f_0001095002	-1.4168	3.0414	-3.2415	0.0039013	0.034466	-2.2812	UBR3	e3 ubiquitin-protein ligase ubr3 isoform x1
s2f_0003314001	-1.3267	-0.32459	-3.241	0.003906	0.034486	-2.2824	TGFB2	transforming growth factor beta-2 proprotein
s2f_0006102001	1.6013	-2.5452	3.2389	0.0039254	0.034635	-2.2871	s2f_0006102001	uncharacterized protein loc102082648
s2f_0002210004	-1.4361	2.8626	-3.2385	0.0039285	0.034642	-2.2878	PIK3R1	phosphatidylinositol 3-kinase regulatory subunit alpha isoform x1
s2f_0003854001	1.4736	-0.41854	3.2358	0.0039536	0.034841	-2.2939	JOSD2	josephin-2
s2f_0007253004	1.3567	-2.8925	3.2354	0.0039573	0.034852	-2.2948	MISP3	uncharacterized protein misp3
s2f_0000871010	1.6508	-1.3455	3.235	0.0039608	0.034862	-2.2956	ITGAD	integrin alpha-x-like
s2f_0000247010	1.0971	5.4843	3.2347	0.0039638	0.034865	-2.2963	RAB11A	ras-related protein rab-11a
s2f_0008644001	-1.5195	-1.7034	-3.2345	0.0039661	0.034865	-2.2969	RXYLT1	ribitol-5-phosphate xylosyltransferase 1
s2f_0003221005	1.1414	-2.8925	3.2338	0.0039719	0.034889	-2.2983	BMA-SPV-1	rho gtpase-activating protein 45-like isoform x1
s2f_0010251001	-1.139	2.148	-3.2336	0.0039738	0.034889	-2.2987	SYNPO	synaptopodin
s2f_0010307001	1.0622	-2.792	3.2332	0.0039773	0.034899	-2.2996	GPRIN3	g protein-regulated inducer of neurite outgrowth 3
s2f_0018386001	-1.7715	-1.1072	-3.2323	0.0039859	0.034926	-2.3016	s2f_0018386001	acidic repeat-containing protein-like
s2f_0001683004	-1.5482	1.217	-3.2321	0.0039878	0.034926	-2.302	FRAS1	extracellular matrix protein fras1-like
s2f_0000285016	-1.3906	0.91034	-3.2314	0.0039947	0.034965	-2.3037	ABLIM2	actin-binding lim protein 2 isoform x1
s2f_0001948002	-1.1083	1.712	-3.2307	0.0040012	0.035001	-2.3052	2023-03-01	mitochondrial amidoxime reducing component 2
s2f_0005674001	-1.0917	-0.54706	-3.2288	0.0040182	0.035128	-2.3093	USP49	ubiquitin carboxyl-terminal hydrolase 49
s2f_0000638005	1.0348	2.3036	3.2266	0.0040396	0.035282	-2.3143	OTUD1	otu domain-containing protein 1
s2f_0000312010	-1.4295	-1.1479	-3.2264	0.0040408	0.035282	-2.3146	ZGC:66484	spermine oxidase-like
s2f_0000106002	-1.1326	2.8738	-3.2252	0.0040529	0.035344	-2.3174	MEF2A	myocyte-specific enhancer factor 2a isoform x1
s2f_0001227005	-1.3644	-0.89537	-3.2246	0.0040582	0.035369	-2.3187	PCDH11X	protocadherin-11 x-linked isoform x1
s2f_0000162005	-1.8738	0.89304	-3.2234	0.0040696	0.035447	-2.3213	PLCE1	1-phosphatidylinositol 4,5-bisphosphate phosphodiesterase epsilon-1 isoform x1
s2f_0000871016	1.3429	-1.451	3.2194	0.0041079	0.035736	-2.3302	ITGA2	integrin alpha-2
s2f_0000345018	1.2189	-1.1	3.2189	0.0041123	0.035753	-2.3312	SLCO2A1	solute carrier organic anion transporter family member 2a1
s2f_0000861005	1.4995	-0.3104	3.2168	0.0041322	0.035904	-2.3358	CLIC3	chloride intracellular channel protein 3
s2f_0001102002	-1.8192	0.27756	-3.2159	0.0041405	0.035942	-2.3377	ZGC:109889	wiskott-aldrich syndrome protein family member 3-like
s2f_0000007034	-1.0177	1.2629	-3.2158	0.0041416	0.035942	-2.338	CBR4	carbonyl reductase family member 4
s2f_0001746006	1.2382	-1.2676	3.2149	0.0041502	0.035973	-2.3399	F8	coagulation factor viii
s2f_0008600002	-1.5844	5.1557	-3.2132	0.0041672	0.036033	-2.3438	COL6A2	collagen alpha-2(vi) chain isoform x1
s2f_0003027004	-1.3303	0.89707	-3.2122	0.0041767	0.036093	-2.346	ZFHX4	zinc finger homeobox protein 4
s2f_0000011021	-1.6453	1.8316	-3.2119	0.0041794	0.036094	-2.3466	SPEG	striated muscle preferentially expressed protein kinase isoform x1
s2f_0000742001	1.5183	1.927	3.2101	0.0041974	0.036225	-2.3506	MSMO1	methylsterol monooxygenase 1
s2f_0000345017	-1.723	-0.94621	-3.2098	0.0041997	0.036225	-2.3512	SLCO5A1	solute carrier organic anion transporter family member 5a1
s2f_0000463013	1.4028	-2.9572	3.2054	0.0042429	0.036532	-2.3609	PLPPR5	phospholipid phosphatase-related protein type 5 isoform x1
s2f_0000173027	1.1857	-1.901	3.2043	0.0042542	0.03659	-2.3634	GIMAP7	gtpase imap family member 4-like
s2f_0000233008	1.2752	-3.0291	3.2042	0.0042548	0.03659	-2.3635	KCNH4	potassium voltage-gated channel subfamily h member 4
s2f_0000723008	1.3544	-2.5474	3.2036	0.0042611	0.036622	-2.3649	PKP3	plakophilin-3-like isoform x1
s2f_0000645006	1.2066	-0.57018	3.2027	0.0042698	0.036654	-2.3668	GRAMD2A	gram domain-containing protein 2a isoform x1
s2f_0009404001	-1.3534	-0.26462	-3.2027	0.00427	0.036654	-2.3669	SYNC	syncoilin isoform x1
s2f_0000012039	-1.0978	1.8139	-3.2016	0.0042808	0.036725	-2.3693	PRKG2	cgmp-dependent protein kinase 1 isoform x1
s2f_0000206038	1.0056	3.6907	3.1978	0.0043185	0.036968	-2.3776	CLDN3	claudin-3
s2f_0007931001	1.0945	0.43112	3.1977	0.0043196	0.036968	-2.3778	CIART	circadian-associated transcriptional repressor isoform x1
s2f_0001291004	-1.2724	-0.42681	-3.1967	0.0043296	0.037009	-2.38	PTGIS	prostacyclin synthase
s2f_0005280002	-1.3718	-1.0893	-3.1949	0.0043476	0.037119	-2.384	FAM43A	protein fam43a
s2f_0006757003	1.0034	1.9171	3.1946	0.0043506	0.037122	-2.3846	CDKN2AIP	cdkn2a-interacting protein isoform x1
s2f_0006066004	1.4728	-2.9073	3.1921	0.0043758	0.03727	-2.3901	SI:CH73-40I7.2	fyn-binding protein 1
s2f_0005659003	1.3872	-1.4762	3.1917	0.0043802	0.037285	-2.391	PYGO1	pygopus homolog 1
s2f_0003075002	1.2335	1.3934	3.1897	0.0044007	0.037437	-2.3955	TNK1	non-receptor tyrosine-protein kinase tnk1
s2f_0005952001	-1.1494	0.49298	-3.1888	0.0044095	0.03749	-2.3974	EDC3	enhancer of mrna-decapping protein 3
s2f_0002097006	1.1682	-2.886	3.1876	0.0044223	0.037577	-2.4001	SALL3	sal-like protein 3
s2f_0000202008	-1.2726	2.1146	-3.1824	0.0044756	0.037939	-2.4115	VWA1	von willebrand factor a domain-containing protein 1
s2f_0004943002	1.0324	-0.34571	3.1806	0.0044948	0.038079	-2.4155	MKNK2	map kinase-interacting serine/threonine-protein kinase 2 isoform x1
s2f_0000949008	1.3927	-0.93018	3.1792	0.0045088	0.038152	-2.4185	CCN1L2	protein cyr61-like
s2f_0006965002	-1.0424	0.31909	-3.1787	0.0045147	0.03817	-2.4197	TTC19	tetratricopeptide repeat protein 19, mitochondrial
s2f_0000861004	-1.2456	0.92576	-3.1785	0.0045163	0.03817	-2.4201	CLIC5	chloride intracellular channel protein 4
s2f_0001053003	-1.5625	3.0626	-3.1776	0.0045256	0.038204	-2.422	LMOD2	leiomodin-2
s2f_0000202005	-1.3412	-2.2421	-3.1771	0.0045308	0.038224	-2.4231	COCH	cochlin
s2f_0003949001	-1.5886	1.0593	-3.1736	0.0045679	0.038507	-2.4308	FAM171A2	protein fam171a2
s2f_0000846004	1.7905	-2.7707	3.1734	0.0045697	0.038507	-2.4312	DUR1,2	hypothetical protein
s2f_0005258001	-1.6811	0.5597	-3.1722	0.0045829	0.038592	-2.4339	CASQ2	calsequestrin-2
s2f_0006200001	1.5633	-0.40639	3.172	0.0045851	0.038592	-2.4344	HIC2	hypermethylated in cancer 2 protein
s2f_0001673001	1.2296	-2.3123	3.1712	0.0045933	0.038627	-2.436	BPI	bactericidal permeability-increasing protein
s2f_0000009002	1.0697	1.8546	3.1663	0.0046455	0.038939	-2.4467	SRMS	tyrosine-protein kinase srms
s2f_0000002085	1.447	-0.1698	3.1656	0.0046538	0.038985	-2.4484	DLX5	homeobox protein dlx-5
s2f_0003543004	-1.2714	-0.53626	-3.1646	0.0046642	0.03905	-2.4506	PKIG	camp-dependent protein kinase inhibitor gamma
s2f_0006277001	1.3908	-1.463	3.1636	0.0046753	0.039119	-2.4528	ENKUR	enkurin
s2f_0003378004	-1.8061	-0.2967	-3.1602	0.0047117	0.039401	-2.4601	ANOS1	anosmin-1
s2f_0001574002	1.3971	0.45734	3.1595	0.0047203	0.039449	-2.4619	FHL3	four and a half lim domains protein 3
s2f_0000131010	1.5343	-1.9055	3.1575	0.0047413	0.039579	-2.4661	NTNG1	netrin-g1 isoform x1
s2f_0007233001	-1.1634	1.1612	-3.1564	0.004754	0.039661	-2.4686	UBL7	ubiquitin-like protein 7
s2f_0010216001	-1.3402	5.1291	-3.1538	0.0047829	0.039879	-2.4744	DPT	dermatopontin
s2f_0006244001	1.5889	-2.1174	3.1506	0.0048177	0.040146	-2.4812	CD320	very low-density lipoprotein receptor-like
s2f_0002028004	1.071	1.9106	3.1502	0.0048223	0.04016	-2.4821	LMNA	lamin
s2f_0000482011	-1.7754	-1.5359	-3.1487	0.0048389	0.040259	-2.4854	OLFM3	noelin-3 isoform x1
s2f_0000768005	1.2779	-0.84319	3.1486	0.0048398	0.040259	-2.4855	SRR	serine racemase
s2f_0002833006	-1.3739	1.2108	-3.1483	0.0048442	0.040273	-2.4864	MYOM3	myomesin-3-like
s2f_0004218002	1.2298	-2.2259	3.1476	0.0048511	0.040306	-2.4877	JAKMIP1	janus kinase and microtubule-interacting protein 1 isoform x1
s2f_0001164003	-1.1051	-0.59105	-3.1471	0.0048576	0.040336	-2.489	TENM3	teneurin-3-like
s2f_0004778001	-1.4269	0.7708	-3.1466	0.0048624	0.040353	-2.4899	FBLN1	fibulin-1 isoform x1
s2f_0000063029	-1.7117	-0.47069	-3.1441	0.004891	0.040543	-2.4955	KCNS3	potassium voltage-gated channel subfamily s member 3
s2f_0004936004	1.3989	0.13919	3.1436	0.004897	0.040569	-2.4966	VDR	vitamin d3 receptor
s2f_0002655008	1.4362	-0.7341	3.1428	0.0049054	0.040615	-2.4983	ANTXR1D	anthrax toxin receptor 1-like
s2f_0003459004	-1.4971	1.901	-3.1415	0.0049201	0.040696	-2.5011	KIF26A	kinesin-like protein kif26a
s2f_0000131014	-1.9314	3.2307	-3.1414	0.0049218	0.040696	-2.5014	LAMA4	laminin subunit alpha-4
s2f_0000139009	1.2314	-0.22836	3.1412	0.0049238	0.040696	-2.5018	RGS20	regulator of g-protein signaling 20
s2f_0025134001	-1.4686	-1.9012	-3.1407	0.0049294	0.040719	-2.5029	s2f_0025134001	zinc finger protein ozf-like
s2f_0003084006	1.1383	-2.1404	3.139	0.0049493	0.040812	-2.5067	CALHM6	calcium homeostasis modulator protein 6
s2f_0001786001	-1.6993	-1.0539	-3.1366	0.0049769	0.040994	-2.512	PEAR1	platelet endothelial aggregation receptor 1
s2f_0005569006	1.1423	-0.46909	3.1366	0.0049771	0.040994	-2.512	IFFO1A	intermediate filament family orphan 1-like
s2f_0000289002	1.597	-2.6561	3.1332	0.0050157	0.041121	-2.5193	CPNE5	copine-5 isoform x1
s2f_0000246010	-1.5492	4.7622	-3.1332	0.0050162	0.041121	-2.5194	OGN	mimecan
s2f_0000199011	1.4123	-2.6878	3.1329	0.0050189	0.041121	-2.5199	SELP	p-selectin isoform x1
s2f_0005329002	-1.0013	-0.31394	-3.1328	0.0050205	0.041121	-2.5202	RYK	tyrosine-protein kinase ryk isoform x1
s2f_0004128001	-1.385	1.1507	-3.1327	0.0050214	0.041121	-2.5204	WDHD1	wd repeat and hmg-box dna-binding protein 1
s2f_0003698001	-1.5844	3.0683	-3.1312	0.0050389	0.041241	-2.5237	STRIP2	striatin-interacting protein 2 isoform x1
s2f_0003921003	1.0542	-0.99241	3.1302	0.0050507	0.041313	-2.5259	ARID5B	at-rich interactive domain-containing protein 5b
s2f_0006202002	1.3117	-2.7829	3.1277	0.0050796	0.041479	-2.5313	CCM2	cerebral cavernous malformations 2 protein isoform x1
s2f_0000600014	1.2299	-2.8141	3.1267	0.0050915	0.041552	-2.5335	PDE6A	rod cgmp-specific 3',5'-cyclic phosphodiesterase subunit beta
s2f_0004464004	-1.1983	1.7018	-3.1264	0.0050952	0.041555	-2.5342	ZNF521	zinc finger protein 521 isoform x1
s2f_0003422005	1.1388	-1.2622	3.1259	0.0051006	0.041555	-2.5352	DIO3	thyroxine 5-deiodinase
s2f_0000119015	-1.519	2.0272	-3.1256	0.0051047	0.041565	-2.5359	DES	desmin-like
s2f_0015017001	1.1095	-2.0215	3.1249	0.0051134	0.04161	-2.5375	SI:DKEY-30E9.6	uncharacterized loc102725191 homolog
s2f_0000182004	1.5159	-2.8058	3.1243	0.00512	0.041618	-2.5388	ANXA2	annexin a2-like
s2f_0006116004	-1.0484	-0.84147	-3.124	0.0051232	0.04162	-2.5393	ZNF22	zinc finger protein 22
s2f_0001397006	1.5804	-1.2024	3.1234	0.005131	0.041631	-2.5408	ARHGEF2	rho guanine nucleotide exchange factor 2-like
s2f_0000009063	1.3947	0.23323	3.1233	0.005132	0.041631	-2.541	HCK	tyrosine-protein kinase hck
s2f_0001603003	1.3415	-2.1197	3.1227	0.0051391	0.041631	-2.5423	PHACTR1	phosphatase and actin regulator 1 isoform x1
s2f_0000352006	1.331	-1.184	3.1209	0.0051599	0.041701	-2.5461	TRIM71	e3 ubiquitin-protein ligase trim71
s2f_0007402002	-1.4872	-0.075921	-3.1208	0.0051617	0.041701	-2.5464	LRRC20	leucine-rich repeat-containing protein 20
s2f_0002918007	-1.131	-0.041774	-3.1207	0.0051628	0.041701	-2.5466	CCDC69	coiled-coil domain-containing protein 69
s2f_0001631008	1.0569	0.20186	3.1207	0.005163	0.041701	-2.5467	MAGI2	membrane-associated guanylate kinase, ww and pdz domain-containing protein 2-like
s2f_0005044004	1.0526	-0.8099	3.1205	0.0051654	0.041701	-2.5471	VKORC1L1	vitamin k epoxide reductase complex subunit 1-like protein 1
s2f_0009315001	1.3009	-2.6555	3.1198	0.0051736	0.041743	-2.5486	CEP128	centrosomal protein of 128 kda isoform x1
s2f_0005926003	-1.8548	-1.2787	-3.1193	0.005179	0.041763	-2.5496	LRTM1	leucine-rich repeat and transmembrane domain-containing protein 1
s2f_0001217006	-1.3157	-2.0934	-3.1179	0.0051967	0.041853	-2.5528	TERF1	telomeric repeat-binding factor 1
s2f_0002908006	1.3314	-2.2137	3.1177	0.0051989	0.041853	-2.5532	GP1BB	platelet glycoprotein ib beta chain
s2f_0000406014	-1.1031	3.2519	-3.1167	0.0052101	0.041919	-2.5552	PXDN	peroxidasin homolog
s2f_0001455001	-2.1028	5.5915	-3.1146	0.005236	0.042104	-2.5599	RYR3	ryanodine receptor 3
s2f_0001280002	1.4341	0.90006	3.1142	0.0052405	0.042117	-2.5608	PITPNC1B	cytoplasmic phosphatidylinositol transfer protein 1
s2f_0001689001	-1.2577	0.82355	-3.1139	0.0052445	0.042125	-2.5615	CDCA7	cell division cycle-associated protein 7
s2f_0005719001	-1.4612	-2.1682	-3.1131	0.0052535	0.042173	-2.5631	ASB12	ankyrin repeat and socs box protein 12
s2f_0006108002	-1.0227	-0.13539	-3.1123	0.0052643	0.042236	-2.565	MPG	dna-3-methyladenine glycosylase
s2f_0000974009	1.3498	-0.30209	3.1106	0.0052845	0.042352	-2.5686	ZC3H12C	probable ribonuclease zc3h12c isoform x1
s2f_0000035066	-1.0121	0.11786	-3.1105	0.0052861	0.042352	-2.5689	ZNF226L	zinc finger protein 501-like
s2f_0002070003	-1.4524	-0.2859	-3.1103	0.0052877	0.042352	-2.5692	ASB5	ankyrin repeat and socs box protein 5 isoform x1
s2f_0002504005	1.2839	-0.36244	3.1095	0.0052976	0.042407	-2.571	CREB1B	cyclic amp-responsive element-binding protein 1-like
s2f_0003548004	-1.2142	3.7802	-3.1088	0.0053067	0.042457	-2.5726	CHCHD10	coiled-coil-helix-coiled-coil-helix domain-containing protein 10, mitochondrial
s2f_0000243013	1.0837	-1.1683	3.1077	0.0053197	0.042517	-2.5749	SLC38A6	probable sodium-coupled neutral amino acid transporter 6
s2f_0001169002	1.0039	1.8161	3.1075	0.0053227	0.042517	-2.5754	SNAP29	synaptosomal-associated protein 29
s2f_0001391006	-1.4735	1.9875	-3.1073	0.0053252	0.042517	-2.5759	KIF20A	kinesin-like protein kif20a
s2f_0000308012	-1.5412	-1.3722	-3.1072	0.0053263	0.042517	-2.5761	PCBP4	poly(rc)-binding protein 4 isoform x1
s2f_0002075006	1.234	-0.8019	3.1051	0.0053521	0.0427	-2.5807	ARHGAP31	rho gtpase-activating protein 31
s2f_0000069002	1.0587	-0.91649	3.1047	0.0053571	0.042716	-2.5815	GABRA2	gamma-aminobutyric acid receptor subunit alpha-2
s2f_0002932004	-1.6474	3.2745	-3.101	0.0054032	0.043038	-2.5896	FBN3	fibrillin-2-like
s2f_0000851004	-1.4867	-1.7173	-3.1009	0.0054041	0.043038	-2.5898	IGSF11	immunoglobulin superfamily member 11
s2f_0009201001	1.5356	-2.2518	3.1007	0.0054065	0.043038	-2.5902	PHF24	phd finger protein 24
s2f_0001614007	1.2313	2.9231	3.0997	0.0054189	0.043088	-2.5924	PCSK9	proprotein convertase subtilisin/kexin type 9
s2f_0000611003	2.1027	-1.1263	3.0993	0.0054242	0.043106	-2.5933	TFR2	transferrin receptor protein 2 isoform x1
s2f_0000917002	-2.303	3.2453	-3.0988	0.0054298	0.043126	-2.5943	MYBPH	myosin-binding protein h
s2f_0001653007	1.2574	-1.9901	3.0969	0.0054544	0.043298	-2.5985	EFNA1	ephrin-a1-like
s2f_0003921001	1.3574	0.29204	3.0955	0.0054715	0.043385	-2.6015	ARID5B	at-rich interactive domain-containing protein 5b isoform x1
s2f_0002568003	1.0719	-1.4458	3.093	0.0055029	0.04361	-2.6069	DRAM2	dna damage-regulated autophagy modulator protein 2
s2f_0000865005	-1.021	0.65514	-3.0926	0.0055088	0.043632	-2.6079	PRDM9	histone-lysine n-methyltransferase prdm9-like
s2f_0002610001	1.3053	1.6337	3.0914	0.0055233	0.043682	-2.6104	TSHZ2	teashirt homolog 2
s2f_0000051031	1.086	-1.8578	3.0909	0.0055304	0.043682	-2.6116	SI:CH73-233F7.1	protocadherin-10-like
s2f_0000969004	1.2235	2.7946	3.0888	0.0055569	0.043858	-2.6161	ATP1B2B	sodium/potassium-transporting atpase subunit beta-2-like
s2f_0003124006	1.2409	-2.8426	3.088	0.0055665	0.043894	-2.6177	GPR185B	g-protein coupled receptor 12-like
s2f_0002495001	1.6245	-0.29328	3.087	0.0055804	0.043979	-2.6201	MAP1B	microtubule-associated protein 1b
s2f_0001164005	-1.2716	-1.2203	-3.0867	0.0055838	0.043982	-2.6207	TENM4	teneurin-4 isoform x1
s2f_0001555005	-1.5079	-1.8784	-3.0838	0.0056212	0.044252	-2.627	KCNN3	small conductance calcium-activated potassium channel protein 3 isoform x1
s2f_0002075003	1.3224	-0.17559	3.0832	0.0056289	0.044271	-2.6283	ARHGAP32	rho gtpase-activating protein 32 isoform x1
s2f_0002902002	-1.2357	1.1263	-3.0831	0.0056299	0.044271	-2.6284	PDZRN3	e3 ubiquitin-protein ligase pdzrn3 isoform x1
s2f_0001066008	1.2394	0.72159	3.0829	0.0056332	0.044273	-2.629	PRICKLE3	prickle planar cell polarity protein 3
s2f_0000169001	1.3004	0.2357	3.0817	0.0056479	0.044364	-2.6314	BEN-1	tubulin beta chain-like
s2f_0003795001	1.3628	-0.71645	3.0804	0.0056648	0.044422	-2.6342	LRP12	low-density lipoprotein receptor-related protein 12 isoform x1
s2f_0005140002	1.0754	-1.5132	3.0741	0.0057476	0.044977	-2.6479	FAM177A1	protein fam177a1
s2f_0005513002	-1.6639	0.30052	-3.074	0.0057495	0.044977	-2.6483	ADPRHL1	protein adp-ribosylarginine hydrolase-like protein 1
s2f_0005983004	-1.8203	0.34847	-3.0738	0.0057526	0.044977	-2.6488	PDGFRA	platelet-derived growth factor receptor alpha
s2f_0007718001	-1.1153	1.8301	-3.0723	0.0057717	0.045063	-2.6519	RAPSN	43 kda receptor-associated protein of the synapse
s2f_0000126007	-1.143	1.7338	-3.0711	0.0057872	0.045159	-2.6544	GALNT16	polypeptide n-acetylgalactosaminyltransferase 16
s2f_0000291005	-1.592	6.1906	-3.0674	0.0058377	0.045503	-2.6626	HSPB1	heat shock protein beta-1
s2f_0009178001	1.3125	-0.86714	3.0667	0.0058471	0.045552	-2.6641	FIBIN	fin bud initiation factor homolog
s2f_0000265014	1.1912	-2.9572	3.066	0.0058564	0.045599	-2.6656	ANO3	anoctamin-3 isoform x1
s2f_0000872002	2.1482	2.7116	3.0652	0.0058668	0.045627	-2.6673	LYZ	lysozyme c
s2f_0004094003	1.2752	-3.0291	3.065	0.0058696	0.045627	-2.6678	RXFP3	relaxin-3 receptor 1
s2f_0000357017	-1.043	-0.78939	-3.0643	0.0058791	0.045676	-2.6693	ADCY1	adenylate cyclase type 1
s2f_0003052001	1.2847	-2.3758	3.0624	0.0059045	0.045823	-2.6733	SI:DKEY-162B23.4	sodium/hydrogen exchanger 9b2-like
s2f_0001455006	-2.1262	4.8604	-3.0621	0.0059088	0.045832	-2.674	RYR1B	ryanodine receptor 1-like
s2f_0000040055	-1.3933	0.28434	-3.0613	0.00592	0.045894	-2.6758	FGL1B	fibrinogen-like protein 1
s2f_0010146001	1.0722	-2.3374	3.0608	0.0059269	0.045922	-2.6769	CIITA	mhc class ii transactivator isoform x1
s2f_0006159004	1.284	-1.401	3.0601	0.0059356	0.04594	-2.6783	IL17RA	interleukin-17 receptor a isoform x1
s2f_0003025003	-1.0971	1.6116	-3.0588	0.0059532	0.046022	-2.6811	RMND1	required for meiotic nuclear division protein 1 homolog
s2f_0002113004	-1.0019	0.87312	-3.0583	0.0059609	0.046022	-2.6823	SERAC1	protein serac1 isoform x1
s2f_0000959009	-1.2384	3.0107	-3.058	0.0059645	0.046022	-2.6829	THBS3	thrombospondin-3
s2f_0002142010	1.1055	1.965	3.0577	0.0059689	0.046022	-2.6836	GPR87	g-protein coupled receptor 87
s2f_0001683008	-1.4419	1.0339	-3.0575	0.005972	0.046022	-2.6841	FREM2B	fras1-related extracellular matrix protein 2-like
s2f_0008812001	-1.3355	-1.5142	-3.0546	0.0060118	0.046289	-2.6903	STIL	scl-interrupting locus protein isoform x1
s2f_0002228004	1.236	2.9459	3.0545	0.0060133	0.046289	-2.6906	SQLE	squalene monooxygenase
s2f_0002617004	1.1912	-2.9572	3.0529	0.0060344	0.046427	-2.6939	NINJ1	ninjurin-1
s2f_0000179001	1.2916	1.9832	3.0525	0.0060412	0.046454	-2.6949	PDE7A	high affinity camp-specific 3',5'-cyclic phosphodiesterase 7a isoform x1
s2f_0004506003	-1.2445	-1.1391	-3.0513	0.0060568	0.046549	-2.6974	ALS2	alsin-like
s2f_0001075008	-1.0701	0.090781	-3.0505	0.006068	0.046585	-2.6991	DUSP3	dual specificity protein phosphatase 3
s2f_0002022006	1.2964	-0.16847	3.0499	0.0060766	0.046625	-2.7004	SLC19A2	thiamine transporter 1
s2f_0005845002	-1.1086	-0.24658	-3.0473	0.0061134	0.046832	-2.7061	POLD4	dna polymerase delta subunit 4
s2f_0002982006	1.3451	1.1849	3.0452	0.0061427	0.047006	-2.7106	FLRT2	leucine-rich repeat transmembrane protein flrt2
s2f_0000408001	1.1414	-2.8925	3.0449	0.0061465	0.04701	-2.7112	AADAC	arylacetamide deacetylase-like
s2f_0004570005	-1.2592	-0.64598	-3.0438	0.0061632	0.047112	-2.7138	FAM189A2	protein fam189a2
s2f_0009918001	-1.381	-1.006	-3.0428	0.0061773	0.047195	-2.7159	IKBIP	inhibitor of nuclear factor kappa-b kinase-interacting protein isoform x1
s2f_0006844002	1.2822	-2.7829	3.0372	0.0062559	0.047676	-2.7278	PIGZ	gpi mannosyltransferase 4
s2f_0000847001	-1.1622	2.2778	-3.0372	0.006257	0.047676	-2.728	ZFYVE21	zinc finger fyve domain-containing protein 21 isoform x1
s2f_0004850003	-1.0503	3.4134	-3.0363	0.0062689	0.047715	-2.7298	LHPP	phospholysine phosphohistidine inorganic pyrophosphate phosphatase
s2f_0000974006	1.313	-2.4884	3.0352	0.0062857	0.047792	-2.7323	ZC3H12A	ribonuclease zc3h12a-like
s2f_0000014029	-2.0373	12.747	-3.0343	0.0062988	0.047825	-2.7343	MYH13	myosin-4
s2f_0002814001	-1.4269	-2.5304	-3.034	0.0063021	0.047825	-2.7348	RIMBP2	rims-binding protein 2 isoform x1
s2f_0014457001	1.2025	-3.0724	3.0339	0.0063034	0.047825	-2.735	s2f_0014457001	zinc finger protein 239-like
s2f_0000703001	1.3108	-0.69234	3.0329	0.0063179	0.047909	-2.7371	RNF217	probable e3 ubiquitin-protein ligase rnf217
s2f_0000145019	-1.0093	0.49963	-3.0326	0.0063224	0.047918	-2.7378	EFCAB1	ef-hand calcium-binding domain-containing protein 1
s2f_0000923002	-1.1796	2.2757	-3.0318	0.006335	0.047988	-2.7397	CACNA2D1	voltage-dependent calcium channel subunit alpha-2/delta-1 isoform x1
s2f_0008021001	-1.1235	-0.77337	-3.0282	0.0063863	0.048267	-2.7473	NRBF2	nuclear receptor-binding factor 2 isoform x1
s2f_0000014046	-2.1775	9.6098	-3.0282	0.0063869	0.048267	-2.7473	MMYHL1	myosin heavy chain, fast skeletal muscle-like
s2f_0001679003	1.3897	-0.061427	3.0281	0.0063888	0.048267	-2.7476	NADK	nad kinase isoform x1
s2f_0003606004	1.1159	-1.9268	3.0269	0.0064055	0.048316	-2.7501	ERF	ets domain-containing transcription factor erf
s2f_0005453003	1.5408	-1.971	3.0256	0.0064248	0.04841	-2.7529	ALMS1	alstrom syndrome protein 1 isoform x1
s2f_0000287009	-1.5139	-1.6571	-3.0243	0.0064448	0.048536	-2.7558	TBX22	t-box transcription factor tbx22
s2f_0006228002	1.0013	0.98165	3.0231	0.0064616	0.048636	-2.7583	FICD	adenosine monophosphate-protein transferase ficd
s2f_0018388001	1.9759	-0.68139	3.0222	0.0064757	0.048691	-2.7603	ADM5	putative adrenomedullin-5-like protein
s2f_0002098008	-1.5048	-1.9063	-3.0217	0.0064831	0.048721	-2.7614	MYADML2	myeloid-associated differentiation marker-like protein 2
s2f_0001136005	1.2668	0.37009	3.0209	0.0064941	0.048778	-2.763	ZGC:162952	dual specificity testis-specific protein kinase 2-like
s2f_0000598001	-1.365	-1.5183	-3.0193	0.0065179	0.048908	-2.7665	CMKLR1	chemokine-like receptor 1
s2f_0000001035	-1.0916	1.5036	-3.0193	0.0065183	0.048908	-2.7665	F10	coagulation factor x
s2f_0004145001	1.4201	-2.2457	3.0184	0.0065322	0.048986	-2.7685	TMEM151A	transmembrane protein 151a
s2f_0005649004	1.2719	-2.3731	3.0163	0.0065627	0.049189	-2.7729	JMY	junction-mediating and -regulatory protein-like
s2f_0007414004	1.3759	-1.789	3.0158	0.0065708	0.049224	-2.7741	CIPC	clock-interacting pacemaker
s2f_0000122005	-1.2574	1.0732	-3.0155	0.0065762	0.049236	-2.7748	ADGRL3	adhesion g protein-coupled receptor l3 isoform x1
s2f_0000598002	1.4125	-0.21754	3.0152	0.0065794	0.049236	-2.7753	FPR1	chemokine-like receptor 1
s2f_0002001003	1.3387	0.83526	3.0141	0.0065964	0.049338	-2.7777	BAIAP2	brain-specific angiogenesis inhibitor 1-associated protein 2 isoform x1
s2f_0000511008	1.4456	-2.5123	3.0139	0.0066	0.049339	-2.7782	GATA1	erythroid transcription factor
s2f_0001911003	-1.0977	1.1614	-3.0125	0.0066209	0.049426	-2.7812	STAMBPL1	amsh-like protease isoform x1
s2f_0008485002	-1.4088	-0.45352	-3.0124	0.0066221	0.049426	-2.7814	CCDC141	coiled-coil domain-containing protein 141 isoform x1
s2f_0000001159	1.0402	-0.99865	3.0097	0.0066631	0.049706	-2.7872	TMPRSS15	serine protease 27-like
s2f_0005156005	-1.4986	-0.52134	-3.0087	0.0066785	0.049744	-2.7894	C1QTNF1	complement c1q tumor necrosis factor-related protein 1
s2f_0006791002	-1.4887	3.0817	-3.0081	0.0066885	0.049791	-2.7908	ZNF106	zinc finger protein 106 isoform x1
s2f_0002982004	-1.1197	-0.89873	-3.0077	0.0066937	0.049804	-2.7915	FLRT3	leucine-rich repeat transmembrane protein flrt3
s2f_0006015003	-1.859	4.0622	-3.0067	0.0067096	0.049849	-2.7937	MYH15	myosin-7-like
s2f_0003379003	1.0255	2.2405	3.0066	0.0067102	0.049849	-2.7938	PTK2B	protein-tyrosine kinase 2-beta isoform x1
s2f_0000246006	-1.7895	5.6458	-3.0066	0.0067112	0.049849	-2.794	LUM	lumican
s2f_0003283001	-1.0891	2.8403	-3.0064	0.0067137	0.049849	-2.7943	SMC2	structural maintenance of chromosomes protein 2
s2f_0000498010	1.0029	1.5197	3.0054	0.00673	0.049878	-2.7966	ESRP2	epithelial splicing regulatory protein 2 isoform x1
s2f_0000487003	1.3342	-2.2309	3.0052	0.0067317	0.049878	-2.7968	ZGC:113142	d-beta-hydroxybutyrate dehydrogenase, mitochondrial-like
s2f_0008966002	1.3899	-0.17381	3.0047	0.0067402	0.049893	-2.798	CEP95	centrosomal protein of 95 kda isoform x1
s2f_0000073024	-1.0384	-0.85325	-3.0046	0.0067416	0.049893	-2.7982	ADAMTS3	a disintegrin and metalloproteinase with thrombospondin motifs 3
s2f_0003908001	-1.2051	1.7037	-3.0044	0.0067442	0.049893	-2.7986	GXYLT2	glucoside xylosyltransferase 2
s2f_0004463002	-1.5382	-2.4549	-3.0035	0.0067584	0.049972	-2.8006	SNAI3	zinc finger protein snai2-like
s2f_0001379005	0.94539	5.8273	4.4415	0.00022524	0.0053613	0.46659	SYTL2	synaptotagmin-like protein 2 isoform x1
s2f_0000078030	0.95411	4.35	4.3362	0.00028977	0.0063042	0.22157	RAP2C	ras-related protein rap-2b
s2f_0001599004	-0.98239	5.6359	-4.053	0.00057078	0.0095006	-0.43615	DNMT1	dna (cytosine-5)-methyltransferase 1 isoform x1
s2f_0002457001	0.88977	7.8453	4.0501	0.00057474	0.0095264	-0.44284	TMSB4X	thymosin beta-4
s2f_0000624010	0.94271	5.6464	4.0418	0.00058619	0.009662	-0.46194	EXT1	exostosin-1
s2f_0000894009	0.9991	4.1453	3.996	0.00065402	0.010427	-0.56788	TLE1	transducin-like enhancer protein 1 isoform x1
s2f_0003362003	0.8804	3.3616	3.9653	0.0007039	0.010979	-0.63896	RNF19B	e3 ubiquitin-protein ligase rnf19b
s2f_0002631004	-0.95393	6.2751	-3.9471	0.00073521	0.011246	-0.68102	NDUFS7	nadh dehydrogenase [ubiquinone] iron-sulfur protein 7, mitochondrial
s2f_0000043024	0.887	12.763	3.9453	0.0007384	0.011283	-0.68522	ACTB	actin, cytoplasmic 1
s2f_0003823003	-0.85618	3.4848	-3.9352	0.00075645	0.011436	-0.70854	HMG20A	high mobility group protein 20a
s2f_0003850002	0.89108	3.4287	3.9222	0.0007802	0.011696	-0.73841	ALG2	alpha-1,3/1,6-mannosyltransferase alg2
s2f_0002218004	0.99973	2.8984	3.8964	0.00082984	0.012221	-0.79799	STARD13	star-related lipid transfer protein 13 isoform x1
s2f_0000513008	-0.95513	7.42	-3.8872	0.00084821	0.012364	-0.81913	UQCRC1	cytochrome b-c1 complex subunit 1, mitochondrial
s2f_0007255003	0.95886	4.1294	3.8518	0.00092309	0.013106	-0.90077	MCL1	induced myeloid leukemia cell differentiation protein mcl-1
s2f_0001073005	0.88436	3.3961	3.8443	0.00093977	0.01328	-0.91805	LNX1	e3 ubiquitin-protein ligase lnx isoform x1
s2f_0004673003	-0.9988	2.1302	-3.7802	0.0010949	0.014573	-1.0654	HERPUD2	homocysteine-responsive endoplasmic reticulum-resident ubiquitin-like domain member 2 protein isoform x1
s2f_0002446001	-0.92128	7.7298	-3.7767	0.001104	0.014679	-1.0733	UQCRFS1	cytochrome b-c1 complex subunit rieske, mitochondrial
s2f_0005387001	0.86667	6.242	3.7736	0.0011122	0.014761	-1.0804	MANF	mesencephalic astrocyte-derived neurotrophic factor
s2f_0000169007	0.85241	6.569	3.7681	0.0011268	0.014817	-1.093	TUBB2B	tubulin beta-2b chain
s2f_0001262002	-0.94484	1.8732	-3.7509	0.001174	0.015125	-1.1325	PAXIP1	pax-interacting protein 1
s2f_0000697007	-0.9806	3.5733	-3.7486	0.0011804	0.015185	-1.1377	CNN1	calponin-1
s2f_0002272006	-0.89248	1.4614	-3.7366	0.0012144	0.015467	-1.1651	TCF12	transcription factor 12-like isoform x1
s2f_0008709001	0.87979	2.3136	3.7163	0.0012746	0.016011	-1.2116	TMEM127	transmembrane protein 127
s2f_0004225003	0.95301	2.9015	3.7052	0.0013088	0.01632	-1.2371	MID1IP1L	mid1-interacting protein 1-like
s2f_0003804002	0.89173	3.5759	3.6915	0.0013522	0.016664	-1.2684	CRELD2	cysteine-rich with egf-like domain protein 2
s2f_0003687001	-0.92869	6.8116	-3.6712	0.0014187	0.017245	-1.3146	NDUFA9	nadh dehydrogenase [ubiquinone] 1 alpha subcomplex subunit 9, mitochondrial
s2f_0001810001	-0.96396	5.3878	-3.6494	0.0014942	0.017821	-1.3644	VDAC3	voltage-dependent anion-selective channel protein 3 isoform x1
s2f_0007482002	0.86284	3.7782	3.6353	0.001545	0.018244	-1.3965	EEF1E1	eukaryotic translation elongation factor 1 epsilon-1
s2f_0000900008	0.77476	5.5754	3.6298	0.0015653	0.018408	-1.4091	BIRC2	baculoviral iap repeat-containing protein 2
s2f_0002223003	0.85636	5.3254	3.6212	0.0015974	0.018723	-1.4286	PTP4A2	protein tyrosine phosphatase type iva 2
s2f_0004106002	0.89332	4.7454	3.6154	0.0016195	0.018905	-1.4418	ETHE1	persulfide dioxygenase ethe1, mitochondrial
s2f_0000182009	0.81298	9.5323	3.6109	0.001637	0.018991	-1.4521	ANXA2	annexin a2
s2f_0003732005	0.84998	2.6961	3.6091	0.0016442	0.019023	-1.4563	ZSWIM6	zinc finger swim domain-containing protein 6
s2f_0003552001	-0.98405	6.1132	-3.6023	0.0016708	0.019164	-1.4717	NDUFV2	nadh dehydrogenase [ubiquinone] flavoprotein 2, mitochondrial
s2f_0002446002	-0.83734	1.8601	-3.5892	0.0017233	0.01954	-1.5014	RFESP	cytochrome b-c1 complex subunit rieske, mitochondrial-like
s2f_0009677001	-0.89597	1.3882	-3.582	0.001753	0.019813	-1.5177	NEIL1	endonuclease 8-like 1
s2f_0003156003	0.90566	4.6841	3.5811	0.0017566	0.019838	-1.5197	TSPO	translocator protein
s2f_0002797001	0.92589	3.8221	3.5735	0.0017885	0.019977	-1.537	FLOT2	flotillin-2 isoform x1
s2f_0000734009	0.90048	4.1235	3.5701	0.0018032	0.020078	-1.5448	SLC3A2	4f2 cell-surface antigen heavy chain
s2f_0000411006	-0.85695	5.388	-3.5579	0.001856	0.020359	-1.5725	ACAA2	3-ketoacyl-coa thiolase, mitochondrial
s2f_0008766002	0.91367	3.9492	3.5576	0.0018571	0.020359	-1.573	KIAA1522	uncharacterized protein kiaa1522 homolog isoform x1
s2f_0000094013	-0.91937	4.7991	-3.5503	0.0018896	0.020542	-1.5897	UBE3A	ubiquitin-protein ligase e3a isoform x1
s2f_0001138003	0.88935	3.5146	3.5389	0.0019412	0.020895	-1.6155	GALE	udp-glucose 4-epimerase
s2f_0001882003	0.85982	5.4082	3.5345	0.0019616	0.02103	-1.6255	SH3BGRL3	sh3 domain-binding glutamic acid-rich-like protein 3
s2f_0004223001	-0.93276	3.2182	-3.5343	0.0019626	0.02103	-1.626	MRPL28	39s ribosomal protein l28, mitochondrial
s2f_0007310002	-0.91025	3.253	-3.5336	0.0019657	0.021048	-1.6275	TXNDC15	thioredoxin domain-containing protein 15
s2f_0000319004	-0.95987	4.1682	-3.5271	0.0019959	0.021244	-1.6421	ACSL1	long-chain-fatty-acid--coa ligase 1 isoform x1
s2f_0002210001	-0.97028	2.7129	-3.51	0.0020783	0.021875	-1.6808	PIK3R1	phosphatidylinositol 3-kinase regulatory subunit alpha isoform x1
s2f_0000001092	0.96172	3.1173	3.5077	0.0020898	0.021947	-1.6861	ZMP:0000001114	suppressor of tumorigenicity 14 protein homolog
s2f_0004369002	0.95618	6.2923	3.5074	0.0020914	0.021947	-1.6868	GMDS	gdp-mannose 4,6 dehydratase
s2f_0002913002	-0.84436	6.975	-3.4881	0.0021888	0.022701	-1.7304	FH	fumarate hydratase, mitochondrial
s2f_0003133002	0.88128	4.1586	3.4846	0.0022069	0.022808	-1.7383	CDC42BPB	serine/threonine-protein kinase mrck beta isoform x1
s2f_0002239006	0.9452	1.0361	3.48	0.0022308	0.022988	-1.7486	ITPKB	inositol-trisphosphate 3-kinase b
s2f_0000849006	-0.99718	5.2365	-3.473	0.0022678	0.023284	-1.7643	MPC2	mitochondrial pyruvate carrier 2
s2f_0001081006	-0.97245	4.4405	-3.4615	0.0023303	0.023781	-1.7903	UXS1	udp-glucuronic acid decarboxylase 1
s2f_0002902003	-0.96344	2.408	-3.4444	0.0024262	0.02461	-1.8288	PDZRN3	e3 ubiquitin-protein ligase pdzrn3 isoform x1
s2f_0003458002	-0.91506	6.6161	-3.4402	0.0024502	0.024739	-1.8382	NDUFS1	nadh-ubiquinone oxidoreductase 75 kda subunit, mitochondrial
s2f_0001443001	-0.80734	5.8372	-3.4377	0.0024648	0.024817	-1.8439	SOD2	superoxide dismutase [mn], mitochondrial
s2f_0007619003	-0.96394	4.1938	-3.4314	0.0025014	0.025068	-1.858	COX7B	cytochrome c oxidase subunit 7b, mitochondrial-like
s2f_0003349002	-0.9133	6.3733	-3.4302	0.0025083	0.02512	-1.8606	NDUFV1	nadh dehydrogenase [ubiquinone] flavoprotein 1, mitochondrial
s2f_0000052026	-0.79983	2.9544	-3.4148	0.0026007	0.025756	-1.8952	SERPINI1	neuroserpin
s2f_0000302014	0.91691	7.7617	3.4068	0.0026501	0.026046	-1.9131	S100A10	protein s100-a10
s2f_0001592006	0.96961	1.6951	3.3903	0.0027552	0.026838	-1.9502	ITPR1B	inositol 1,4,5-trisphosphate receptor type 1 isoform x1
s2f_0007619002	-0.86255	6.243	-3.3868	0.002778	0.027004	-1.9581	COX7B	cytochrome c oxidase subunit 7b, mitochondrial
s2f_0000404008	0.81826	2.9813	3.3751	0.0028554	0.027574	-1.9843	CCNT2	cyclin-t2 isoform x1
s2f_0000272012	0.84066	6.5262	3.374	0.0028624	0.027599	-1.9866	YWHAQ	14-3-3 protein zeta isoform x1
s2f_0006725001	0.95938	3.8316	3.3672	0.0029089	0.027941	-2.002	TNIP1	tnfaip3-interacting protein 1 isoform x1
s2f_0004691001	-0.95771	3.1798	-3.367	0.0029096	0.027941	-2.0022	FAM53A	protein fam53a isoform x1
s2f_0000327007	0.81028	3.4665	3.3631	0.0029369	0.028165	-2.0111	PIP5K1B	phosphatidylinositol 4-phosphate 5-kinase type-1 beta
s2f_0003955002	-0.82309	5.9974	-3.3585	0.0029683	0.028351	-2.0213	ESD	s-formylglutathione hydrolase
s2f_0000013038	0.91253	2.9103	3.3573	0.0029768	0.028414	-2.024	MARK2	serine/threonine-protein kinase mark2 isoform x1
s2f_0000107013	-0.92569	2.4597	-3.3565	0.0029825	0.028433	-2.0258	SEMA3C	semaphorin-3c
s2f_0000021028	-0.93693	1.1113	-3.3541	0.0029993	0.028552	-2.0312	PTPRQ	phosphatidylinositol phosphatase ptprq
s2f_0001963001	-0.86334	8.6616	-3.3485	0.0030391	0.028853	-2.0437	ATP5MC2	atp synthase f(0) complex subunit c3, mitochondrial-like
s2f_0001726001	-0.89882	4.8556	-3.3474	0.0030469	0.028892	-2.0461	SUCLG2	succinate--coa ligase [gdp-forming] subunit beta, mitochondrial
s2f_0002047004	0.99461	1.4616	3.3369	0.0031228	0.029431	-2.0696	MEX3B	rna-binding protein mex3b
s2f_0000507003	-0.96656	3.7432	-3.3369	0.0031228	0.029431	-2.0696	AK3	gtp:amp phosphotransferase ak3, mitochondrial
s2f_0001172001	0.8651	3.9891	3.3366	0.0031248	0.029431	-2.0702	EDEM2	er degradation-enhancing alpha-mannosidase-like protein 2
s2f_0000799002	-0.9703	2.9544	-3.3278	0.0031901	0.029875	-2.0899	MIPEP	mitochondrial intermediate peptidase
s2f_0001993003	-0.98592	2.4286	-3.3265	0.0031995	0.029917	-2.0927	TMEM56	transmembrane protein 56-b-like
s2f_0002609004	-0.84282	4.9115	-3.3243	0.0032163	0.030035	-2.0977	BSG	basigin isoform x1
s2f_0006247002	-0.81237	3.6718	-3.3194	0.003253	0.030338	-2.1085	MMADHC	methylmalonic aciduria and homocystinuria type d protein, mitochondrial
s2f_0002223005	0.73395	3.7544	3.318	0.0032641	0.030421	-2.1117	PTP4A1	protein tyrosine phosphatase type iva 1
s2f_0001728003	-0.86262	4.2186	-3.3102	0.0033239	0.030858	-2.129	MTR	methionine synthase isoform x1
s2f_0004123002	-0.86102	6.7236	-3.3081	0.0033403	0.03095	-2.1337	NDUFA8	nadh dehydrogenase [ubiquinone] 1 alpha subcomplex subunit 8
s2f_0002725002	-0.81759	2.4563	-3.307	0.003349	0.03099	-2.1362	COQ5	2-methoxy-6-polyprenyl-1,4-benzoquinol methylase, mitochondrial
s2f_0004723003	-0.98009	-0.14002	-3.3061	0.0033558	0.031013	-2.1381	BCAP29	b-cell receptor-associated protein 29
s2f_0000009059	-0.7043	3.4702	-3.3006	0.0033992	0.031312	-2.1503	MAP3K7	mitogen-activated protein kinase kinase kinase 7 isoform x1
s2f_0000092007	0.95297	2.8717	3.2963	0.0034333	0.031567	-2.1598	SULT6B1	sulfotransferase 6b1-like
s2f_0007032002	-0.77283	3.1414	-3.289	0.0034922	0.031962	-2.176	MRPS35	28s ribosomal protein s35, mitochondrial
s2f_0003789001	-0.81744	5.8157	-3.2834	0.0035384	0.032322	-2.1885	NDUFS4	nadh dehydrogenase [ubiquinone] iron-sulfur protein 4, mitochondrial
s2f_0001247010	0.86148	2.5906	3.274	0.0036174	0.032767	-2.2095	BCL2L1	bcl-2-like protein 1
s2f_0004225002	0.89052	2.3678	3.2709	0.0036433	0.032905	-2.2163	MID1IP1	mid1-interacting protein 1
s2f_0001703001	-0.97997	2.4116	-3.2622	0.003718	0.033343	-2.2355	ANK3	ankyrin-3-like
s2f_0001379002	0.96896	3.1462	3.2612	0.0037264	0.033396	-2.2377	SYTL5	synaptotagmin-like protein 5 isoform x1
s2f_0001875001	0.93181	2.9234	3.2567	0.0037655	0.033578	-2.2476	SGMS1	phosphatidylcholine:ceramide cholinephosphotransferase 1
s2f_0004238002	-0.83616	4.5992	-3.2503	0.0038228	0.033941	-2.2619	ETFDH	electron transfer flavoprotein-ubiquinone oxidoreductase, mitochondrial
s2f_0006743002	-0.88399	1.9347	-3.247	0.0038517	0.034147	-2.2691	ZZZ3	zz-type zinc finger-containing protein 3 isoform x1
s2f_0004498001	-0.83569	7.4526	-3.2463	0.003858	0.034159	-2.2706	COX41	cytochrome c oxidase subunit 4 isoform 1, mitochondrial
s2f_0000182008	0.77328	6.1018	3.2446	0.0038731	0.034259	-2.2744	ANXA3	annexin a3
s2f_0000965006	-0.85959	6.7995	-3.2322	0.0039872	0.034926	-2.3019	PDHB	pyruvate dehydrogenase e1 component subunit beta, mitochondrial
s2f_0005374001	-0.91188	2.1115	-3.2261	0.0040443	0.035291	-2.3154	SI:DKEY-51E6.1	14 kda phosphohistidine phosphatase-like
s2f_0000971002	-0.89481	6.3302	-3.2231	0.0040722	0.035447	-2.3219	DLAT	dihydrolipoyllysine-residue acetyltransferase component of pyruvate dehydrogenase complex, mitochondrial
s2f_0000851018	0.85383	2.1681	3.2155	0.004145	0.03595	-2.3387	GPA33	cell surface a33 antigen
s2f_0000013001	0.86585	0.23427	3.2141	0.0041584	0.03602	-2.3418	MARK4	map/microtubule affinity-regulating kinase 4 isoform x1
s2f_0000846001	-0.90852	4.1097	-3.2139	0.0041607	0.03602	-2.3423	PCCA	propionyl-coa carboxylase alpha chain, mitochondrial
s2f_0002260004	-0.84831	6.886	-3.2133	0.0041658	0.036033	-2.3435	NDUFA4	cytochrome c oxidase subunit ndufa4
s2f_0000238007	0.88342	4.2676	3.2074	0.0042236	0.036409	-2.3565	SPINT1	kunitz-type protease inhibitor 1
s2f_0004000003	-0.85565	3.4519	-3.2056	0.0042412	0.036532	-2.3605	CHCHD3	micos complex subunit mic19 isoform x1
s2f_0007839001	-0.94686	0.47196	-3.1989	0.0043076	0.036932	-2.3752	PRDM10	pr domain zinc finger protein 10 isoform x1
s2f_0003000001	0.96538	2.294	3.198	0.0043164	0.036968	-2.3772	HIP1R	huntingtin-interacting protein 1-related protein
s2f_0001125006	-0.9318	2.9212	-3.1973	0.0043242	0.036985	-2.3789	P2RX5	p2x purinoceptor 5 isoform x1
s2f_0007020001	-0.90643	3.1461	-3.195	0.0043465	0.037119	-2.3837	RSU1	ras suppressor protein 1
s2f_0006064002	-0.98083	-0.39051	-3.193	0.0043671	0.037241	-2.3882	BLOC1S4	biogenesis of lysosome-related organelles complex 1 subunit 4
s2f_0008223002	-0.8568	2.3844	-3.1927	0.0043703	0.037246	-2.3889	USP1	ubiquitin carboxyl-terminal hydrolase 1
s2f_0001820004	-0.96486	1.8004	-3.1868	0.0044303	0.037622	-2.4018	TRNT1	cca trna nucleotidyltransferase 1, mitochondrial
s2f_0000200032	0.99209	-2.1958	3.1847	0.004452	0.037783	-2.4065	s2f_0000200032	piggybac transposable element-derived protein 4-like
s2f_0008947002	-0.85789	1.9914	-3.1833	0.004467	0.037889	-2.4097	C9ORF72	guanine nucleotide exchange c9orf72 homolog
s2f_0006882002	0.96634	-2.8491	3.1795	0.0045058	0.038149	-2.4178	EPCAM	epithelial cell adhesion molecule
s2f_0001415002	-0.76855	2.541	-3.178	0.0045221	0.038197	-2.4213	OSGEP	probable trna n6-adenosine threonylcarbamoyltransferase
s2f_0001047004	0.79451	5.693	3.1711	0.0045948	0.038627	-2.4364	TXNRD3	thioredoxin reductase 3
s2f_0003418004	0.84276	3.9115	3.1704	0.0046019	0.038664	-2.4378	ADAP1	arf-gap with dual ph domain-containing protein 1-like
s2f_0002185001	0.84011	8.4838	3.169	0.0046167	0.038765	-2.4409	PGD	6-phosphogluconate dehydrogenase, decarboxylating
s2f_0005868003	-0.82364	1.9365	-3.1673	0.0046349	0.038896	-2.4446	GAREM1	grb2-associated and regulator of mapk protein 1 isoform x1
s2f_0002203004	-0.76596	3.5594	-3.1663	0.0046456	0.038939	-2.4468	SDHB	succinate dehydrogenase [ubiquinone] iron-sulfur subunit, mitochondrial
s2f_0000849002	-0.91459	5.9299	-3.1583	0.0047324	0.039527	-2.4643	MPC1	mitochondrial pyruvate carrier 1
s2f_0001997001	0.7287	6.5351	3.1461	0.0048689	0.040384	-2.4912	PGLS	6-phosphogluconolactonase
s2f_0004340001	-0.8389	4.5596	-3.1398	0.00494	0.040783	-2.5049	FAH	fumarylacetoacetase
s2f_0000436006	-0.79992	2.5627	-3.139	0.0049489	0.040812	-2.5066	SI:DKEY-91I10.3	sterol 26-hydroxylase, mitochondrial
s2f_0007973002	-0.8854	4.7278	-3.136	0.0049834	0.041012	-2.5132	NDUFC2	nadh dehydrogenase [ubiquinone] 1 subunit c2
s2f_0000681001	0.7602	7.9789	3.1359	0.004985	0.041012	-2.5135	CALR	calreticulin
s2f_0001742004	-0.95577	2.9343	-3.135	0.0049946	0.041067	-2.5153	TADA2A	transcriptional adapter 2-alpha
s2f_0000256020	-0.96092	4.2432	-3.1335	0.0050128	0.041121	-2.5188	LRP5	low-density lipoprotein receptor-related protein 5
s2f_0002077003	0.86129	4.5562	3.1331	0.0050173	0.041121	-2.5196	SNRPA1	u2 small nuclear ribonucleoprotein a'
s2f_0007686003	0.74725	4.2784	3.1298	0.005055	0.041325	-2.5267	MVP	major vault protein
s2f_0009157001	-0.98927	0.53628	-3.1283	0.0050734	0.041452	-2.5301	SPDL1	protein spindly
s2f_0002456004	-0.82727	0.056781	-3.1261	0.0050986	0.041555	-2.5348	CDC14A	dual specificity protein phosphatase cdc14a isoform x1
s2f_0000265004	0.80663	2.0769	3.1246	0.0051162	0.04161	-2.538	ANO9	anoctamin-9
s2f_0000572005	0.92302	1.8252	3.1229	0.0051371	0.041631	-2.5419	MOB3C	mob kinase activator 3a
s2f_0000193009	-0.95022	3.9571	-3.1229	0.0051371	0.041631	-2.5419	SLC25A11	mitochondrial 2-oxoglutarate/malate carrier protein
s2f_0001655005	-0.93206	4.7622	-3.1211	0.0051585	0.041701	-2.5458	UHRF1	e3 ubiquitin-protein ligase uhrf1
s2f_0009341001	-0.95307	1.168	-3.1183	0.005192	0.041844	-2.552	DCAF17	ddb1- and cul4-associated factor 17 isoform x1
s2f_0004560002	-0.82506	2.5203	-3.1002	0.0054132	0.043067	-2.5914	TIMM21	mitochondrial import inner membrane translocase subunit tim21
s2f_0000825006	0.90992	0.43727	3.0959	0.0054668	0.043372	-2.6007	DESI2	deubiquitinase desi2
s2f_0001653003	0.97578	-0.19029	3.0923	0.0055127	0.043639	-2.6086	EFNA5	ephrin-a5 isoform x1
s2f_0002726001	-0.76852	6.6336	-3.0911	0.0055274	0.043682	-2.6111	CYC1	cytochrome c1, heme protein, mitochondrial
s2f_0000012046	0.715	1.3844	3.091	0.0055284	0.043682	-2.6112	RPS6KA2	ribosomal protein s6 kinase alpha-2 isoform x1
s2f_0001782007	0.81937	10.281	3.0886	0.0055589	0.043858	-2.6164	GSTM3	glutathione s-transferase mu 3-like
s2f_0002791002	-0.71122	6.3988	-3.081	0.005658	0.044419	-2.6331	SUCLG1	succinate--coa ligase [adp/gdp-forming] subunit alpha, mitochondrial
s2f_0001193007	0.77631	5.0845	3.0802	0.0056673	0.044422	-2.6347	MSN	moesin
s2f_0000251008	0.81764	2.0282	3.0802	0.0056678	0.044422	-2.6347	CYTH2	cytohesin-2
s2f_0001703002	-0.94795	3.6964	-3.0764	0.0057175	0.044787	-2.643	ANK3	ankyrin-3 isoform x1
s2f_0003311001	-0.79292	6.602	-3.0736	0.0057544	0.044977	-2.6491	NDUFS2	nadh dehydrogenase [ubiquinone] iron-sulfur protein 2, mitochondrial
s2f_0001093005	-0.77741	2.2693	-3.0728	0.0057658	0.045041	-2.6509	RCHY1	ring finger and chy zinc finger domain-containing protein 1
s2f_0000039001	-0.97213	2.9303	-3.0693	0.0058121	0.045329	-2.6585	RAB12	ras-related protein rab-12
s2f_0000723001	0.88645	4.7337	3.0651	0.0058685	0.045627	-2.6676	CTNND1	catenin delta-1 isoform x1
s2f_0006424004	-0.91282	0.50647	-3.064	0.0058825	0.045678	-2.6698	MIA	melanoma-derived growth regulatory protein
s2f_0004702002	-0.94655	0.61898	-3.0604	0.0059314	0.045932	-2.6776	GPATCH1	g patch domain-containing protein 1
s2f_0000078028	0.78462	2.5251	3.0599	0.0059391	0.045942	-2.6789	RRAS2	ras-related protein r-ras2
s2f_0004361001	-0.97651	1.031	-3.0578	0.0059677	0.046022	-2.6834	TSEN54	trna-splicing endonuclease subunit sen54
s2f_0000502005	-0.97835	2.2064	-3.0578	0.0059679	0.046022	-2.6834	SRPK3	srsf protein kinase 3
s2f_0009134002	-0.7996	2.1142	-3.0505	0.0060679	0.046585	-2.6991	VEZT	vezatin isoform x1
s2f_0000716001	0.78377	3.3921	3.0491	0.0060886	0.046678	-2.7023	MOGAT2	2-acylglycerol o-acyltransferase 2
s2f_0006032004	0.65739	3.5611	3.049	0.0060899	0.046678	-2.7025	CUNH16ORF72	upf0472 protein c16orf72 homolog
s2f_0002317001	0.88936	1.25	3.0469	0.0061182	0.046844	-2.7069	SLC35F5	solute carrier family 35 member f5
s2f_0003363003	-0.79474	2.7965	-3.041	0.006202	0.047358	-2.7197	ARID1B	at-rich interactive domain-containing protein 1b isoform x1
s2f_0000197013	0.80217	5.3635	3.0399	0.0062177	0.047453	-2.7221	CAPN2	calpain-2 catalytic subunit
s2f_0000647008	-0.82602	1.3379	-3.038	0.006245	0.047636	-2.7262	CLIP2	cap-gly domain-containing linker protein 2 isoform x1
s2f_0001412002	0.75503	4.6355	3.0364	0.0062675	0.047715	-2.7296	CHMP4C	charged multivesicular body protein 4c
s2f_0001047002	0.72895	5.5346	3.0353	0.0062836	0.047792	-2.732	GSR	glutathione reductase, mitochondrial
s2f_0008474001	0.96465	1.5598	3.0344	0.0062973	0.047825	-2.734	GPANK1	g patch domain and ankyrin repeat-containing protein 1
s2f_0006777002	0.82181	1.5099	3.0304	0.0063542	0.048107	-2.7425	ZNF574	zinc finger protein 574
s2f_0001092003	-0.92689	-0.41516	-3.0301	0.0063595	0.048122	-2.7433	LIN54	protein lin-54 homolog isoform x1
s2f_0003434002	-0.82627	2.6555	-3.0276	0.0063952	0.048286	-2.7486	POLD2	dna polymerase delta subunit 2
s2f_0006170002	-0.89297	0.57047	-3.0274	0.0063981	0.048286	-2.749	USP37	ubiquitin carboxyl-terminal hydrolase 37 isoform x1
s2f_0005542001	0.81156	3.5132	3.0258	0.0064218	0.04841	-2.7525	TCAF2	trpm8 channel-associated factor 2 isoform x1
s2f_0000705006	0.90717	2.3486	3.0224	0.0064721	0.048689	-2.7598	GSTA1	glutathione s-transferase a2
s2f_0005107002	-0.77796	3.438	-3.0124	0.0066217	0.049426	-2.7813	TMX2	thioredoxin-related transmembrane protein 2 homolog
s2f_0005434002	0.72282	3.0799	3.0091	0.0066723	0.049744	-2.7885	WDR24	gator complex protein wdr24
s2f_0006976002	-0.82004	0.63903	-3.0087	0.0066786	0.049744	-2.7894	NCKAP5	nck-associated protein 5 isoform x1
s2f_0000607004	0.72245	5.4568	3.0056	0.0067264	0.049878	-2.7961	RAB7A	ras-related protein rab-7a
s2f_0001013002	0.8475	6.8941	3.0054	0.0067294	0.049878	-2.7965	MAT2A	s-adenosylmethionine synthase
s2f_0000411008	-0.85412	5.9335	-3.001	0.0067971	0.050232	-2.8059	ACAT1	acetyl-coa acetyltransferase, mitochondrial
s2f_0000861008	1.7094	-2.4378	3.0004	0.0068067	0.050277	-2.8073	CLIC2	chloride intracellular channel protein 2
s2f_0004633001	-1.908	10.653	-2.9995	0.006821	0.050345	-2.8092	TTN	titin-like
s2f_0007452001	-0.81743	5.1731	-2.9992	0.0068249	0.050345	-2.8098	NDUFB10	nadh dehydrogenase [ubiquinone] 1 beta subcomplex subunit 10
s2f_0000126019	0.98557	-1.8022	2.9991	0.0068271	0.050345	-2.8101	GALNT14	polypeptide n-acetylgalactosaminyltransferase 14
s2f_0000105013	-1.489	1.9092	-2.9986	0.0068354	0.050345	-2.8112	MMP2	72 kda type iv collagenase
s2f_0019481001	1.2321	-0.49369	2.9981	0.0068431	0.050345	-2.8123	s2f_0019481001	myosin-9-like
s2f_0001014004	-0.81639	2.4433	-2.9977	0.0068486	0.050345	-2.813	COL4A6	collagen alpha-6(iv) chain isoform x1
s2f_0009100002	1.0534	-0.6646	2.9977	0.0068487	0.050345	-2.813	SH3BP2	sh3 domain-binding protein 2 isoform x1
s2f_0008170003	1.1035	-2.6825	2.9976	0.0068511	0.050345	-2.8134	GPR141	probable g-protein coupled receptor 141
s2f_0000887001	-0.90472	3.072	-2.9975	0.0068527	0.050345	-2.8136	EML1	echinoderm microtubule-associated protein-like 1 isoform x1
s2f_0000342010	-0.84626	1.4657	-2.9973	0.0068547	0.050345	-2.8139	RAB24	ras-related protein rab-24
s2f_0000014001	-2.1528	10.712	-2.9973	0.0068548	0.050345	-2.8139	s2f_0000014001	myosin heavy chain, fast skeletal muscle-like
s2f_0000147001	-1.4082	2.1321	-2.9968	0.0068626	0.050364	-2.8149	WNT10B	protein wnt-10b
s2f_0002339004	-1.0461	-1.2015	-2.9966	0.0068655	0.050364	-2.8153	ZNF565	zinc finger protein 239-like
s2f_0005933001	0.9181	0.23382	2.9965	0.006868	0.050364	-2.8157	FAM84B	protein fam84b-like
s2f_0004329002	-2.1382	4.9263	-2.9959	0.0068768	0.050403	-2.8169	OBSCN	obscurin-like
s2f_0010872001	1.4469	-1.858	2.9947	0.0068961	0.050518	-2.8195	PRR7	proline-rich protein 7
s2f_0001905006	-1.7554	-0.089757	-2.9927	0.0069277	0.050724	-2.8238	C7	complement component c7
s2f_0008959001	-1.2526	2.9601	-2.9921	0.0069364	0.050762	-2.825	ACDH-11	acyl-coa dehydrogenase family member 11-like
s2f_0004502002	0.80468	3.5304	2.9918	0.0069421	0.050777	-2.8258	TMEM208	transmembrane protein 208
s2f_0003768002	-0.81924	3.4362	-2.9912	0.0069511	0.050817	-2.827	PNPT1	polyribonucleotide nucleotidyltransferase 1, mitochondrial
s2f_0057174001	-1.3196	0.685	-2.9907	0.0069586	0.050822	-2.828	s2f_0057174001	(genbank) unnamed protein product
s2f_0010156001	1.1825	-1.7222	2.9906	0.0069601	0.050822	-2.8282	MAML2	mastermind-like protein 2
s2f_0002027001	-0.75835	6.2645	-2.9904	0.0069647	0.050822	-2.8288	IMPDH2	inosine-5'-monophosphate dehydrogenase 2 isoform x1
s2f_0001108005	1.6555	-1.9987	2.9903	0.0069662	0.050822	-2.829	GJB1A	gap junction beta-1 protein-like
s2f_0006454002	0.69866	5.0343	2.9877	0.0070065	0.05109	-2.8344	PDCD10	programmed cell death protein 10
s2f_0005027001	1.4637	0.19753	2.9865	0.0070266	0.051193	-2.8372	ISM1	isthmin-1
s2f_0000818011	0.81766	2.585	2.9864	0.0070278	0.051193	-2.8373	JAG1	protein jagged-1b-like
s2f_0003021004	0.88063	2.8962	2.985	0.0070501	0.05133	-2.8403	ABR	active breakpoint cluster region-related protein isoform x1
s2f_0000706006	-1.5658	-0.50591	-2.9841	0.0070648	0.051397	-2.8422	ZGC:194209	adipocyte plasma membrane-associated protein-like
s2f_0009085002	1.7157	-1.8168	2.984	0.0070666	0.051397	-2.8425	XIRP1	xin actin-binding repeat-containing protein 1 isoform x1
s2f_0000034018	1.1976	-1.246	2.9836	0.0070736	0.051422	-2.8434	ABCC2	canalicular multispecific organic anion transporter 1
s2f_0000672001	-0.65218	2.2011	-2.9831	0.0070803	0.051444	-2.8443	ACP6	lysophosphatidic acid phosphatase type 6
s2f_0004542004	-1.423	-1.1083	-2.9824	0.0070921	0.051504	-2.8459	PLEKHH1	pleckstrin homology domain-containing family h member 1
s2f_0011898001	-0.90605	-1.1136	-2.9815	0.0071064	0.051581	-2.8478	CCER1	coiled-coil domain-containing glutamate-rich protein 1
s2f_0005797002	-1.5925	-1.8251	-2.9807	0.0071198	0.051652	-2.8495	KYNU	kynureninase
s2f_0008383003	0.79159	5.8352	2.9804	0.0071247	0.051662	-2.8502	UPK1A	uroplakin-1a
s2f_0000134015	1.0953	-1.3797	2.9795	0.0071396	0.051739	-2.8521	KCNK1	potassium channel subfamily k member 1-like
s2f_0000378007	0.85304	1.4347	2.9793	0.0071427	0.051739	-2.8525	DMPK	myotonin-protein kinase isoform x1
s2f_0000006055	1.2352	-0.64473	2.9789	0.0071487	0.051756	-2.8533	KIF3C	kinesin-like protein kif3c
s2f_0000073033	1.1951	4.111	2.9782	0.007161	0.051819	-2.855	ADAMTS1	a disintegrin and metalloproteinase with thrombospondin motifs 1
s2f_0041476001	-1.0536	-1.241	-2.9774	0.0071733	0.051881	-2.8566	s2f_0041476001	gastrula zinc finger protein xlcgf58.1-like
s2f_0000011018	-1.3127	-0.28532	-2.9772	0.0071768	0.051881	-2.857	CAMK2A	calcium/calmodulin-dependent protein kinase type ii subunit alpha isoform x1
s2f_0002262004	1.0618	-1.813	2.9769	0.0071823	0.051894	-2.8577	MASP2	mannan-binding lectin serine protease 2 isoform x1
s2f_0001934005	1.0838	0.82738	2.9741	0.0072277	0.052196	-2.8637	TIMP3	metalloproteinase inhibitor 3
s2f_0001455004	-1.9802	4.4531	-2.973	0.0072454	0.052297	-2.866	RYR1	ryanodine receptor 1-like
s2f_0005404002	1.132	-1.6372	2.9722	0.0072594	0.05236	-2.8678	CFAP58	cilia- and flagella-associated protein 58
s2f_0005565003	-1.0915	1.5494	-2.9721	0.0072615	0.05236	-2.868	FAM162A	protein fam162a
s2f_0005893002	-0.80601	7.1002	-2.9711	0.0072771	0.052425	-2.8701	ATP5PF	atp synthase-coupling factor 6, mitochondrial
s2f_0001449006	1.2093	-2.7395	2.9711	0.0072781	0.052425	-2.8702	BAAT	acyl-coenzyme a amino acid n-acyltransferase 2-like
s2f_0005900001	0.8476	1.1237	2.9709	0.0072816	0.052425	-2.8706	FAM89A	protein fam89a
s2f_0003019004	0.91575	4.0627	2.97	0.0072962	0.052504	-2.8725	SDF2L1	stromal cell-derived factor 2-like protein 1
s2f_0001635003	-1.1678	0.61127	-2.9679	0.0073313	0.052727	-2.877	NBEA	neurobeachin-like
s2f_0000668005	1.0216	1.166	2.9677	0.0073346	0.052727	-2.8774	ATP13A2	cation-transporting atpase 13a2 isoform x1
s2f_0000147021	0.93073	-2.9572	2.9669	0.0073476	0.052794	-2.8791	WNT8B	protein wnt-8b
s2f_0000285012	-1.1256	6.9852	-2.9662	0.0073597	0.052854	-2.8807	PDLIM7	pdz and lim domain protein 7 isoform x1
s2f_0003699004	-0.98135	2.3369	-2.9651	0.0073786	0.052943	-2.8831	BCAM	basal cell adhesion molecule isoform x1
s2f_0005704001	-0.87377	0.57783	-2.965	0.0073795	0.052943	-2.8832	PRR5	proline-rich protein 5 isoform x1
s2f_0001954001	1.4339	-1.5713	2.9648	0.0073832	0.052943	-2.8837	DNASE1L4.2	deoxyribonuclease-1-like
s2f_0005933002	1.4083	0.21623	2.9635	0.0074052	0.053066	-2.8864	FAM84A	protein fam84a
s2f_0000006011	1.2627	-1.8096	2.9633	0.0074078	0.053066	-2.8868	KIF3C	kinesin-like protein kif3b
s2f_0002604005	1.1987	-1.4651	2.9626	0.0074205	0.05313	-2.8884	MFSD4A	major facilitator superfamily domain-containing protein 4a
s2f_0007776001	1.2848	-2.8206	2.9624	0.0074243	0.053131	-2.8889	CCDC103	coiled-coil domain-containing protein 103
s2f_0001676005	-0.86056	1.2364	-2.962	0.0074309	0.053151	-2.8897	P3H1	prolyl 3-hydroxylase 1
s2f_0008919002	1.0672	-0.32419	2.9611	0.0074454	0.053228	-2.8915	LENG9	hypothetical protein
s2f_0005157002	1.4015	-2.0435	2.9582	0.0074947	0.053554	-2.8977	GRASP	general receptor for phosphoinositides 1-associated scaffold protein
s2f_0000108026	-1.22	0.63476	-2.9578	0.0075025	0.053572	-2.8987	UGT8	2-hydroxyacylsphingosine 1-beta-galactosyltransferase
s2f_0003738001	0.87011	1.6963	2.9576	0.0075052	0.053572	-2.899	KHK	ketohexokinase isoform x1
s2f_0003156001	1.1205	-2.4542	2.9573	0.0075109	0.053572	-2.8998	TSPO2	translocator protein 2
s2f_0003401002	0.94045	0.98587	2.9572	0.0075123	0.053572	-2.8999	PPARD	peroxisome proliferator-activated receptor delta
s2f_0007765004	0.77357	1.2208	2.9565	0.0075233	0.053623	-2.9013	GSE1	genetic suppressor element 1 isoform x1
s2f_0001087001	-1.1978	1.1658	-2.9561	0.0075311	0.053652	-2.9023	SUN2	sun domain-containing protein 2
[truncated: 12,242 more rows]

## Sheet: 2 - GO BP down
Pathway	Total	Expected	Hits	P.Value	FDR
Tricarboxylic acid cycle	22	1.76	16	1.19e-13	4.34e-10
Glycolytic process	26	2.09	13	2e-08	2.43e-05
Electron transport chain	26	2.09	13	2e-08	2.43e-05
Sarcomere organization	6	0.481	5	1.84e-05	0.0167
Calcium ion transmembrane transport	57	4.57	15	2.88e-05	0.0199
Regulation of ion transmembrane transport	71	5.69	17	3.28e-05	0.0199
Release of sequestered calcium ion into cytosol	7	0.561	5	6e-05	0.0312
Oxidative phosphorylation	21	1.68	8	0.000131	0.0594
Carboxylic acid metabolic process	13	1.04	6	0.000274	0.111
Calcium ion transport	56	4.49	13	0.00038	0.138
Skeletal muscle tissue development	3	0.241	3	0.000514	0.151
Regulation of protein serine/threonine kinase activity	3	0.241	3	0.000514	0.151
Cellular calcium ion homeostasis	6	0.481	4	0.00054	0.151
Regulation of postsynaptic membrane potential	11	0.882	5	0.001	0.25
Muscle organ development	16	1.28	6	0.00104	0.25
DNA replication	70	5.61	14	0.00114	0.25
Ion transport	323	25.9	42	0.00117	0.25
Chondrocyte differentiation	4	0.321	3	0.00193	0.37
Mitochondrial electron transport, NADH to ubiquinone	4	0.321	3	0.00193	0.37
Pointed_end actin filament capping	8	0.642	4	0.00221	0.402
Glycogen metabolic process	13	1.04	5	0.00244	0.423
Excitatory postsynaptic potential	19	1.52	6	0.00285	0.472
Mitochondrial electron transport, cytochrome c to oxygen	15	1.2	5	0.00498	0.632
Glucose metabolic process	10	0.802	4	0.00582	0.632
DNA replication initiation	10	0.802	4	0.00582	0.632
ADP biosynthetic process	2	0.16	2	0.00642	0.632
N_terminal protein amino acid methylation	2	0.16	2	0.00642	0.632
Mitochondrial pyruvate transmembrane transport	2	0.16	2	0.00642	0.632
Embryo development ending in birth or egg hatching	2	0.16	2	0.00642	0.632
Positive regulation of actin filament bundle assembly	2	0.16	2	0.00642	0.632
T cell differentiation in thymus	2	0.16	2	0.00642	0.632
L_lysine catabolic process to acetyl_CoA via saccharopine	2	0.16	2	0.00642	0.632
Embryonic skeletal limb joint morphogenesis	2	0.16	2	0.00642	0.632
Skeletal muscle fiber adaptation	2	0.16	2	0.00642	0.632
AMP metabolic process	2	0.16	2	0.00642	0.632
Negative regulation of calcineurin_NFAT signaling cascade	2	0.16	2	0.00642	0.632
Embryonic skeletal joint development	2	0.16	2	0.00642	0.632
Peptidyl_tyrosine dephosphorylation	76	6.1	13	0.00694	0.664
Methylation	158	12.7	22	0.00753	0.702
Glycogen biosynthetic process	6	0.481	3	0.00855	0.74
Elastic fiber assembly	6	0.481	3	0.00855	0.74
Caveola assembly	6	0.481	3	0.00855	0.74
Extracellular matrix organization	24	1.92	6	0.01	0.848
Potassium ion transport	63	5.05	11	0.0107	0.888
Cellular amino acid metabolic process	18	1.44	5	0.0116	0.94
DNA damage checkpoint signaling	7	0.561	3	0.0141	1
Muscle contraction	7	0.561	3	0.0141	1
Negative regulation of mitotic cell cycle	7	0.561	3	0.0141	1
Ubiquinone biosynthetic process	13	1.04	4	0.0163	1
Metanephros development	3	0.241	2	0.0182	1
Mesonephros development	3	0.241	2	0.0182	1
Acetyl_CoA biosynthetic process from pyruvate	3	0.241	2	0.0182	1
Malate metabolic process	3	0.241	2	0.0182	1
Creatine biosynthetic process	3	0.241	2	0.0182	1
Positive regulation of peptidase activity	3	0.241	2	0.0182	1
Embryonic forelimb morphogenesis	3	0.241	2	0.0182	1
Embryonic hindlimb morphogenesis	3	0.241	2	0.0182	1
Middle ear morphogenesis	3	0.241	2	0.0182	1
Regulation of peptidase activity	3	0.241	2	0.0182	1
Embryonic skeletal joint morphogenesis	3	0.241	2	0.0182	1
Cellular response to retinoic acid	3	0.241	2	0.0182	1
DNA repair	129	10.3	17	0.0284	1
Glycerol_3_phosphate metabolic process	4	0.321	2	0.0346	1
Tyrosine catabolic process	4	0.321	2	0.0346	1
Positive regulation of bone mineralization	4	0.321	2	0.0346	1
Actomyosin structure organization	4	0.321	2	0.0346	1
Odontogenesis	4	0.321	2	0.0346	1
Thymus development	4	0.321	2	0.0346	1
Proton transmembrane transport	48	3.85	8	0.0355	1
Nucleobase_containing compound metabolic process	24	1.92	5	0.0387	1
Cell cycle	124	9.94	16	0.0389	1
Mitochondrion organization	10	0.802	3	0.0402	1
Carbohydrate metabolic process	135	10.8	17	0.0415	1
Protein dephosphorylation	116	9.3	15	0.0438	1

## Sheet: 3 - GO BP up
Pathway	Total	Expected	Hits	P.Value	FDR
Signal transduction	651	79.5	129	6.44e-09	2.34e-05
Oxygen transport	10	1.22	7	3.43e-05	0.0624
Homophilic cell adhesion via plasma membrane adhesion molecules	94	11.5	24	0.000292	0.354
Cell adhesion	253	30.9	49	0.000634	0.536
G protein_coupled receptor signaling pathway	314	38.4	58	0.000737	0.536
Chemotaxis	32	3.91	11	0.000968	0.587
Regulation of apoptotic process	72	8.8	18	0.00208	1
Positive regulation of transcription, DNA_templated	85	10.4	20	0.00264	1
Negative regulation of cell growth	14	1.71	6	0.00413	1
Microtubule_based process	23	2.81	8	0.00438	1
Positive regulation of apoptotic process	33	4.03	10	0.00468	1
Cytoskeleton organization	50	6.11	13	0.00583	1
Chemokine_mediated signaling pathway	15	1.83	6	0.00618	1
UDP_N_acetylglucosamine biosynthetic process	4	0.489	3	0.00661	1
Cobalt ion transport	4	0.489	3	0.00661	1
Cobalamin transport	4	0.489	3	0.00661	1
Cell motility	4	0.489	3	0.00661	1
Defense response to bacterium	12	1.47	5	0.0102	1
Negative regulation of apoptotic process	42	5.13	11	0.0102	1
Thrombin_activated receptor signaling pathway	8	0.977	4	0.0103	1
Proteolysis	379	46.3	61	0.0138	1
Peptidyl_tyrosine phosphorylation	105	12.8	21	0.0148	1
Complement receptor mediated signaling pathway	2	0.244	2	0.0149	1
Glutamine biosynthetic process	2	0.244	2	0.0149	1
Response to UV_C	2	0.244	2	0.0149	1
Lateral ventricle development	2	0.244	2	0.0149	1
Negative regulation of interleukin_13 production	2	0.244	2	0.0149	1
Negative regulation of tumor necrosis factor production	2	0.244	2	0.0149	1
Positive regulation of interferon_gamma production	2	0.244	2	0.0149	1
Complement component C5a signaling pathway	2	0.244	2	0.0149	1
Superoxide anion generation	2	0.244	2	0.0149	1
Regulation of neuronal synaptic plasticity	2	0.244	2	0.0149	1
Sensory perception of light stimulus	2	0.244	2	0.0149	1
Carbohydrate derivative biosynthetic process	2	0.244	2	0.0149	1
Regulation of ARF protein signal transduction	13	1.59	5	0.0149	1
Blood vessel development	5	0.611	3	0.015	1
Collagen catabolic process	5	0.611	3	0.015	1
Glucose 6_phosphate metabolic process	5	0.611	3	0.015	1
Glutathione metabolic process	23	2.81	7	0.0167	1
Inflammatory response	40	4.89	10	0.0194	1
Negative regulation of transcription, DNA_templated	76	9.29	16	0.0197	1
Protein phosphorylation	431	52.7	67	0.0211	1
Ephrin receptor signaling pathway	24	2.93	7	0.0212	1
Regulation of cell adhesion	10	1.22	4	0.0254	1
Immune response	48	5.86	11	0.0273	1
Cellular glucose homeostasis	6	0.733	3	0.0274	1
Circadian rhythm	6	0.733	3	0.0274	1
Hexose metabolic process	6	0.733	3	0.0274	1
Inositol phosphate biosynthetic process	6	0.733	3	0.0274	1
Negative regulation of I_kappaB kinase/NF_kappaB signaling	6	0.733	3	0.0274	1
Actin filament bundle assembly	6	0.733	3	0.0274	1
Amino acid transport	11	1.34	4	0.0361	1
Phagocytosis	11	1.34	4	0.0361	1
Vasoconstriction	11	1.34	4	0.0361	1
Regulation of cell population proliferation	16	1.95	5	0.0372	1
Regulation of catalytic activity	284	34.7	45	0.0392	1
Germinal center formation	3	0.367	2	0.0411	1
Positive regulation of immunoglobulin production	3	0.367	2	0.0411	1
Arginine metabolic process	3	0.367	2	0.0411	1
Acute_phase response	3	0.367	2	0.0411	1
Viral process	3	0.367	2	0.0411	1
Anterior commissure morphogenesis	3	0.367	2	0.0411	1
Positive regulation of phosphoprotein phosphatase activity	3	0.367	2	0.0411	1
Positive regulation of interleukin_10 production	3	0.367	2	0.0411	1
Vitamin transmembrane transport	3	0.367	2	0.0411	1
Respiratory burst	3	0.367	2	0.0411	1
Negative regulation of receptor signaling pathway via JAK_STAT	3	0.367	2	0.0411	1
Cellular developmental process	3	0.367	2	0.0411	1
Calcium activated phospholipid scrambling	3	0.367	2	0.0411	1
Histone H3 deacetylation	3	0.367	2	0.0411	1
Carbohydrate derivative metabolic process	3	0.367	2	0.0411	1
Regulation of neuron migration	3	0.367	2	0.0411	1
Plasma membrane organization	7	0.855	3	0.0436	1
T cell receptor signaling pathway	7	0.855	3	0.0436	1
Small GTPase mediated signal transduction	58	7.09	12	0.0451	1

## Sheet: 4 - GO CC down
Pathway	Total	Expected	Hits	P.Value	FDR
Mitochondrial inner membrane	120	10.4	40	1.73e-14	1.35e-11
Mitochondrion	350	30.3	67	2.7e-10	1.06e-07
Sarcolemma	21	1.82	12	2.31e-08	6.02e-06
Z disc	21	1.82	10	3.26e-06	0.000525
Sarcoplasmic reticulum	17	1.47	9	3.36e-06	0.000525
Sarcoplasmic reticulum membrane	11	0.952	6	0.000131	0.017
Basement membrane	36	3.12	11	0.000152	0.017
Collagen_containing extracellular matrix	43	3.72	12	0.000202	0.0197
Respirasome	27	2.34	9	0.000293	0.0254
Myosin complex	46	3.98	12	0.000402	0.0314
Voltage_gated calcium channel complex	20	1.73	7	0.00101	0.0716
Sarcoglycan complex	7	0.606	4	0.00158	0.103
M band	4	0.346	3	0.00242	0.145
MCM complex	8	0.693	4	0.00294	0.151
MICOS complex	8	0.693	4	0.00294	0.151
Mitochondrial respiratory chain complex IV	18	1.56	6	0.00309	0.151
Troponin complex	9	0.779	4	0.00493	0.221
Mitochondrial matrix	26	2.25	7	0.00541	0.221
Extrinsic component of mitochondrial inner membrane	5	0.433	3	0.00566	0.221
Sarcoplasmic reticulum lumen	5	0.433	3	0.00566	0.221
Epsilon DNA polymerase complex	2	0.173	2	0.00749	0.259
Myosin filament	2	0.173	2	0.00749	0.259
Extracellular region	528	45.7	62	0.00764	0.259
Junctional membrane complex	3	0.26	2	0.0212	0.689
Caveola	14	1.21	4	0.0276	0.863
Collagen trimer	78	6.75	12	0.0351	1
Sarcomere	9	0.779	3	0.0365	1
Mitochondrial envelope	4	0.346	2	0.0399	1
Sodium:potassium_exchanging ATPase complex	4	0.346	2	0.0399	1
Microtubule plus_end	4	0.346	2	0.0399	1
Pore complex	4	0.346	2	0.0399	1

## Sheet: 5 - GO CC up
Pathway	Total	Expected	Hits	P.Value	FDR
Plasma membrane	933	109	158	3.62e-07	0.000283
Hemoglobin complex	9	1.05	7	8.56e-06	0.00334
Extracellular matrix	43	5.03	13	0.000899	0.216
Bicellular tight junction	60	7.02	16	0.00111	0.216
Synaptic vesicle membrane	6	0.702	4	0.0023	0.292
NADPH oxidase complex	6	0.702	4	0.0023	0.292
Cell junction	219	25.6	40	0.00261	0.292
Desmosome	14	1.64	6	0.0033	0.322
Extracellular region	528	61.8	82	0.0039	0.338
Histone deacetylase complex	4	0.468	3	0.00583	0.455
Apicolateral plasma membrane	3	0.351	2	0.0378	1
Sperm principal piece	3	0.351	2	0.0378	1
9+2 motile cilium	3	0.351	2	0.0378	1
Cytoplasmic vesicle membrane	28	3.28	7	0.0384	1
Extrinsic component of cytoplasmic side of plasma membrane	7	0.819	3	0.0389	1

## Sheet: 6 - GO MF down
Pathway	Total	Expected	Hits	P.Value	FDR
Actin binding	217	18.1	39	3.31e-06	0.00635
Calcium channel activity	39	3.25	13	9.01e-06	0.00866
Catalytic activity	292	24.4	45	3.78e-05	0.0198
Actin filament binding	63	5.25	16	4.13e-05	0.0198
NAD binding	23	1.92	9	5.23e-05	0.0201
Oxidoreductase activity, acting on the CH_OH group of donors, NAD or NADP as acceptor	24	2	9	7.75e-05	0.0248
Voltage_gated ion channel activity	75	6.26	17	0.000113	0.031
Calcium ion binding	477	39.8	63	0.000148	0.0317
Calmodulin binding	56	4.67	14	0.000149	0.0317
Oxidoreductase activity	413	34.4	56	0.000174	0.0327
Extracellular matrix structural constituent	38	3.17	11	0.000187	0.0327
Ryanodine_sensitive calcium_release channel activity	5	0.417	4	0.000224	0.0359
Iron_sulfur cluster binding	42	3.5	11	0.000489	0.0723
L_lactate dehydrogenase activity	3	0.25	3	0.000578	0.074
Succinate_CoA ligase (ADP_forming) activity	3	0.25	3	0.000578	0.074
Acetylcholine_gated cation_selective channel activity	10	0.834	5	0.000704	0.0845
Pyridoxal phosphate binding	39	3.25	10	0.00105	0.119
Voltage_gated calcium channel activity	22	1.83	7	0.00153	0.163
Signaling receptor binding	50	4.17	11	0.00231	0.234
Tropomyosin binding	8	0.667	4	0.00256	0.246
Magnesium ion binding	74	6.17	14	0.00286	0.254
2 iron, 2 sulfur cluster binding	13	1.08	5	0.00291	0.254
Ion channel activity	125	10.4	20	0.0034	0.277
4 iron, 4 sulfur cluster binding	25	2.09	7	0.00346	0.277
Phosphoprotein phosphatase activity	76	6.34	14	0.00369	0.284
Oxidoreductase activity, acting on NAD(P)H	9	0.751	4	0.0043	0.318
Cytoskeletal motor activity	80	6.67	14	0.00594	0.361
DNA clamp loader activity	2	0.167	2	0.00695	0.361
L_aspartate:2_oxoglutarate aminotransferase activity	2	0.167	2	0.00695	0.361
Dihydrolipoyl dehydrogenase activity	2	0.167	2	0.00695	0.361
Fructose_bisphosphate aldolase activity	2	0.167	2	0.00695	0.361
Succinate_CoA ligase (GDP_forming) activity	2	0.167	2	0.00695	0.361
Succinate dehydrogenase (ubiquinone) activity	2	0.167	2	0.00695	0.361
Voltage_gated anion channel activity	2	0.167	2	0.00695	0.361
2_polyprenyl_6_methoxy_1,4_benzoquinone methyltransferase activity	2	0.167	2	0.00695	0.361
Porin activity	2	0.167	2	0.00695	0.361
L_malate dehydrogenase activity	2	0.167	2	0.00695	0.361
Lyase activity	92	7.67	15	0.00875	0.442
Methyltransferase activity	164	13.7	23	0.00925	0.447
Protein tyrosine phosphatase activity	76	6.34	13	0.00954	0.447
Quinone binding	6	0.5	3	0.00954	0.447
Transaminase activity	17	1.42	5	0.0106	0.483
Oxidoreductase activity, acting on the CH_CH group of donors	24	2	6	0.0121	0.539
Cytochrome_c oxidase activity	12	1	4	0.0138	0.589
Electron transfer activity	12	1	4	0.0138	0.589
Glyceraldehyde_3_phosphate dehydrogenase (NAD+) (phosphorylating) activity	3	0.25	2	0.0197	0.7
Isocitrate dehydrogenase (NAD+) activity	3	0.25	2	0.0197	0.7
Pyruvate dehydrogenase (acetyl_transferring) activity	3	0.25	2	0.0197	0.7
Ubiquinol_cytochrome_c reductase activity	3	0.25	2	0.0197	0.7
Peptidase activator activity	3	0.25	2	0.0197	0.7
Malate dehydrogenase activity	3	0.25	2	0.0197	0.7
Adenyl ribonucleotide binding	3	0.25	2	0.0197	0.7
Hsp90 protein binding	3	0.25	2	0.0197	0.7
Proteasome binding	3	0.25	2	0.0197	0.7
Inward rectifier potassium channel activity	8	0.667	3	0.0235	0.822
NADH dehydrogenase (ubiquinone) activity	9	0.751	3	0.0332	0.966
Transferase activity, transferring phosphorus_containing groups	9	0.751	3	0.0332	0.966
Cholinesterase activity	4	0.334	2	0.0372	0.966
Deoxynucleoside kinase activity	4	0.334	2	0.0372	0.966
SH3 domain binding	16	1.33	4	0.0389	0.966
Protein homodimerization activity	48	4	8	0.0433	0.966
Acyltransferase activity, transferring groups other than amino_acyl groups	10	0.834	3	0.0445	0.966

## Sheet: 7 - GO MF up
Pathway	Total	Expected	Hits	P.Value	FDR
Oxygen carrier activity	10	1.22	7	3.39e-05	0.0651
Oxygen binding	11	1.34	7	8.34e-05	0.0789
G protein_coupled receptor activity	275	33.5	55	0.000123	0.0789
Hormone activity	21	2.56	8	0.00225	0.843
Structural constituent of cytoskeleton	26	3.17	9	0.00261	0.843
Non_membrane spanning protein tyrosine kinase activity	32	3.9	10	0.00361	0.843
Metalloendopeptidase activity	82	10	19	0.00393	0.843
Peptidase activity	276	33.7	49	0.00409	0.843
GTPase activity	199	24.3	37	0.00549	0.843
Cytoskeletal anchor activity	7	0.854	4	0.00568	0.843
Signaling receptor binding	50	6.1	13	0.00575	0.843
Phosphoenolpyruvate carboxykinase activity	4	0.488	3	0.00658	0.843
Phosphoenolpyruvate carboxykinase (GTP) activity	4	0.488	3	0.00658	0.843
Purine nucleotide binding	4	0.488	3	0.00658	0.843
Xenobiotic transmembrane transporter activity	4	0.488	3	0.00658	0.843
Metallopeptidase activity	114	13.9	23	0.00982	0.957
Thrombin_activated receptor activity	8	0.976	4	0.0103	0.957
Serine_type endopeptidase activity	97	11.8	20	0.0122	0.957
Glutamate_ammonia ligase activity	2	0.244	2	0.0149	0.957
Glutamine_fructose_6_phosphate transaminase (isomerizing) activity	2	0.244	2	0.0149	0.957
Glutathione_disulfide reductase (NADPH) activity	2	0.244	2	0.0149	0.957
Uridine phosphorylase activity	2	0.244	2	0.0149	0.957
Complement receptor activity	2	0.244	2	0.0149	0.957
Complement component C5a receptor activity	2	0.244	2	0.0149	0.957
Superoxide_generating NAD(P)H oxidase activity	2	0.244	2	0.0149	0.957
Glucokinase activity	5	0.61	3	0.015	0.957
Hexokinase activity	5	0.61	3	0.015	0.957
Purine_nucleoside phosphorylase activity	5	0.61	3	0.015	0.957
Glucose binding	5	0.61	3	0.015	0.957
Superoxide_generating NADPH oxidase activator activity	5	0.61	3	0.015	0.957
GTP binding	268	32.7	45	0.0154	0.957
Hyalurononglucosaminidase activity	9	1.1	4	0.0167	1
Protein tyrosine kinase activity	101	12.3	20	0.0187	1
Serine_type peptidase activity	82	10	17	0.0188	1
Protein kinase activity	410	50	64	0.0213	1
Transcription coactivator activity	43	5.24	10	0.0311	1
Chemokine receptor activity	11	1.34	4	0.0359	1
G protein activity	16	1.95	5	0.0369	1
Structural molecule activity	76	9.27	15	0.0392	1
Small GTPase binding	76	9.27	15	0.0392	1
Gamma_glutamylcyclotransferase activity	3	0.366	2	0.041	1
Arginase activity	3	0.366	2	0.041	1
Chemokine activity	3	0.366	2	0.041	1
N_acetylmuramoyl_L_alanine amidase activity	3	0.366	2	0.041	1
NAD_dependent histone deacetylase activity (H3_K14 specific)	3	0.366	2	0.041	1
Guanosine phosphorylase activity	3	0.366	2	0.041	1
R_SMAD binding	3	0.366	2	0.041	1
Oxidoreductase activity, acting on a sulfur group of donors, NAD(P) as acceptor	7	0.854	3	0.0434	1
Actin binding	217	26.5	35	0.05	1

## Sheet: 8 - KEGG down
Pathway	Total	Expected	Hits	P.Value	FDR
Carbon metabolism	111	9.17	43	3.09e-19	1.29e-16
Cardiac muscle contraction	93	7.68	38	4.62e-18	9.62e-16
Microbial metabolism in diverse environments	162	13.4	50	2.71e-17	3.77e-15
Citrate cycle (TCA cycle)	32	2.64	21	6.71e-16	7e-14
Diabetic cardiomyopathy	196	16.2	53	1.63e-15	1.36e-13
Thermogenesis	169	14	46	1.04e-13	7.22e-12
Oxidative phosphorylation	110	9.09	35	7.25e-13	4.32e-11
Biosynthesis of secondary metabolites	374	30.9	70	1.95e-11	1.01e-09
Glycolysis / Gluconeogenesis	61	5.04	23	1.46e-10	6.77e-09
Prion disease	227	18.8	49	1.7e-10	7.1e-09
Non-alcoholic fatty liver disease	140	11.6	36	3.26e-10	1.24e-08
Hypertrophic cardiomyopathy	105	8.67	30	6.54e-10	2.27e-08
Metabolic pathways	1320	109	165	9.03e-10	2.9e-08
Dilated cardiomyopathy	114	9.42	30	5.66e-09	1.69e-07
Propanoate metabolism	28	2.31	14	7.88e-09	2.19e-07
Pyruvate metabolism	45	3.72	17	3.72e-08	9.7e-07
Chemical carcinogenesis - reactive oxygen species	196	16.2	39	1.42e-07	3.49e-06
Adrenergic signaling in cardiomyocytes	129	10.7	29	4.24e-07	9.82e-06
Biosynthesis of amino acids	68	5.62	19	1.38e-06	3.03e-05
Carbon fixation in photosynthetic organisms	25	2.07	11	1.68e-06	3.51e-05
Parkinson disease	226	18.7	40	2.41e-06	4.78e-05
Alzheimer disease	334	27.6	52	4.16e-06	7.88e-05
Cysteine and methionine metabolism	39	3.22	13	7.84e-06	0.000142
Huntington disease	243	20.1	40	1.5e-05	0.000261
Pathways of neurodegeneration - multiple diseases	400	33	57	2.24e-05	0.000374
2-Oxocarboxylic acid metabolism	17	1.4	8	2.56e-05	0.00041
Retrograde endocannabinoid signaling	111	9.17	22	8.42e-05	0.0013
Glucagon signaling pathway	89	7.35	19	9.02e-05	0.00134
Oxytocin signaling pathway	132	10.9	24	0.000168	0.00242
Tropane, piperidine and pyridine alkaloid biosynthesis	5	0.413	4	0.000215	0.00299
Arrhythmogenic right ventricular cardiomyopathy	88	7.27	18	0.000244	0.00328
Amyotrophic lateral sclerosis	286	23.6	41	0.000293	0.00382
Calcium signaling pathway	216	17.8	33	0.00036	0.00455
Central carbon metabolism in cancer	69	5.7	15	0.000399	0.00489
Glyoxylate and dicarboxylate metabolism	30	2.48	9	0.000493	0.00588
HIF-1 signaling pathway	90	7.43	17	0.000944	0.0109
beta-Alanine metabolism	27	2.23	8	0.00111	0.0125
Arginine and proline metabolism	48	3.96	11	0.00148	0.0162
ECM-receptor interaction	112	9.25	19	0.00186	0.0199
Cell cycle - yeast	57	4.71	12	0.002	0.0209
Phenylalanine, tyrosine and tryptophan biosynthesis	4	0.33	3	0.0021	0.0213
Type II diabetes mellitus	43	3.55	10	0.00214	0.0213
Lysine degradation	58	4.79	12	0.00234	0.0227
Starch and sucrose metabolism	24	1.98	7	0.00251	0.0238
Base excision repair	31	2.56	8	0.00294	0.0273
Viral myocarditis	45	3.72	10	0.00307	0.0275
DNA replication	38	3.14	9	0.0031	0.0275
Methane metabolism	25	2.07	7	0.00325	0.0282
cGMP-PKG signaling pathway	146	12.1	22	0.00398	0.0339
Glycine, serine and threonine metabolism	40	3.3	9	0.00448	0.0366
Valine, leucine and isoleucine degradation	40	3.3	9	0.00448	0.0366
Two-component system	15	1.24	5	0.00563	0.0452
Meiosis - yeast	50	4.13	10	0.0068	0.0535
Insulin secretion	68	5.62	12	0.00897	0.0693
Isoquinoline alkaloid biosynthesis	11	0.909	4	0.00949	0.072
Fatty acid metabolism	45	3.72	9	0.01	0.074
Carbon fixation pathways in prokaryotes	17	1.4	5	0.0101	0.074
Carbohydrate digestion and absorption	31	2.56	7	0.0115	0.0829
Apelin signaling pathway	108	8.92	16	0.0152	0.107
Cell cycle	110	9.09	16	0.0179	0.119
Phenylalanine metabolism	13	1.07	4	0.018	0.119
Ubiquinone and other terpenoid-quinone biosynthesis	13	1.07	4	0.018	0.119
AMPK signaling pathway	101	8.34	15	0.018	0.119
Arginine biosynthesis	20	1.65	5	0.0206	0.134
Focal adhesion	209	17.3	26	0.0221	0.142
Adipocytokine signaling pathway	61	5.04	10	0.0265	0.167
Fructose and mannose metabolism	29	2.4	6	0.0285	0.177
Streptomycin biosynthesis	9	0.743	3	0.0323	0.198
Aldosterone synthesis and secretion	83	6.86	12	0.0388	0.231
Circadian entrainment	83	6.86	12	0.0388	0.231
Alanine, aspartate and glutamate metabolism	32	2.64	6	0.0441	0.259

## Sheet: 9 - KEGG up
Pathway	Total	Expected	Hits	P.Value	FDR
Pathogenic Escherichia coli infection	195	23.5	55	4.69e-10	1.96e-07
Leukocyte transendothelial migration	106	12.8	30	4.24e-06	0.000592
Transcriptional misregulation in cancer	161	19.4	40	4.26e-06	0.000592
IL-17 signaling pathway	67	8.07	22	5.96e-06	0.000621
Salmonella infection	215	25.9	48	1.17e-05	0.000977
Viral protein interaction with cytokine and cytokine receptor	26	3.13	12	1.66e-05	0.00099
TNF signaling pathway	102	12.3	28	1.66e-05	0.00099
Lipid and atherosclerosis	177	21.3	41	2.04e-05	0.00106
Cytokine-cytokine receptor interaction	94	11.3	26	2.87e-05	0.00133
C-type lectin receptor signaling pathway	92	11.1	25	5.63e-05	0.00235
Phospholipase D signaling pathway	133	16	32	7.59e-05	0.00288
MicroRNAs in cancer	171	20.6	38	0.000106	0.00359
Shigellosis	196	23.6	42	0.000112	0.00359
Apoptosis	142	17.1	32	0.00028	0.00834
Yersinia infection	128	15.4	29	0.000486	0.0135
NF-kappa B signaling pathway	82	9.88	21	0.000526	0.0137
Small cell lung cancer	94	11.3	23	0.000588	0.014
Osteoclast differentiation	100	12	24	0.000609	0.014
Hepatitis C	124	14.9	28	0.00064	0.014
Phagosome	133	16	29	0.00094	0.0196
Cholesterol metabolism	43	5.18	13	0.00117	0.0232
Toxoplasmosis	99	11.9	23	0.00126	0.024
Malaria	41	4.94	12	0.00244	0.0443
Leishmaniasis	63	7.59	16	0.00259	0.0449
Tuberculosis	132	15.9	27	0.00366	0.061
Biosynthesis of nucleotide sugars	34	4.1	10	0.0053	0.0851
Fluid shear stress and atherosclerosis	123	14.8	25	0.00551	0.0851
PI3K-Akt signaling pathway	324	39	54	0.00729	0.109
Proteoglycans in cancer	216	26	38	0.00969	0.136
Neuroactive ligand-receptor interaction	230	27.7	40	0.0098	0.136
Parathyroid hormone synthesis, secretion and action	98	11.8	20	0.0117	0.158
Amino sugar and nucleotide sugar metabolism	44	5.3	11	0.0131	0.164
Toll-like receptor signaling pathway	68	8.19	15	0.0137	0.164
Amoebiasis	87	10.5	18	0.0142	0.164
O-Antigen nucleotide sugar biosynthesis	5	0.602	3	0.0144	0.164
Neomycin, kanamycin and gentamicin biosynthesis	5	0.602	3	0.0144	0.164
Pathways in cancer	475	57.2	73	0.0145	0.164
Steroid biosynthesis	18	2.17	6	0.0155	0.17
Tight junction	154	18.6	28	0.016	0.171
Bladder cancer	40	4.82	10	0.0176	0.184
Chagas disease	83	10	17	0.0186	0.189
Chemokine signaling pathway	136	16.4	25	0.0194	0.189
Insulin signaling pathway	116	14	22	0.0195	0.189
Neutrophil extracellular trap formation	117	14.1	22	0.0214	0.203
Focal adhesion	209	25.2	35	0.0257	0.238
Adipocytokine signaling pathway	61	7.35	13	0.0273	0.248
Cell adhesion molecules	121	14.6	22	0.0304	0.27
Endocytosis	205	24.7	34	0.0313	0.271
Acute myeloid leukemia	56	6.75	12	0.032	0.271
Glutathione metabolism	50	6.02	11	0.0328	0.271
Autophagy - animal	122	14.7	22	0.0331	0.271
NOD-like receptor signaling pathway	130	15.7	23	0.0363	0.291
Chronic myeloid leukemia	70	8.43	14	0.0372	0.293
C5-Branched dibasic acid metabolism	3	0.361	2	0.04	0.309
African trypanosomiasis	22	2.65	6	0.0411	0.309
Gap junction	71	8.55	14	0.0415	0.309
Legionellosis	52	6.27	11	0.0425	0.311
Insulin resistance	105	12.7	19	0.044	0.317
PD-L1 expression and PD-1 checkpoint pathway in cancer	66	7.95	13	0.0487	0.336
Mineral absorption	47	5.66	10	0.0499	0.336
